# Supplementary material for: The MLL–Menin Interaction is a Therapeutic Vulnerability in NUP98-rearranged AML
Source: Hemasphere. 2023 Jul 27;7(8):e935. doi: 10.1097/HS9.0000000000000935 (PMC10378738; doi:10.1097/HS9.0000000000000935)
Supplement: Supplementary file 2 [file hs9-7-e935-s002.xlsx]

## Sheet: Day 7
EnsembleID	GeneName	baseMean	log2FoldChange	lfcSE	stat	pvalue	padj
ENSG00000117115	PADI2	1565.99	1.0656	0.1902	5.6021	0	0
ENSG00000158825	CDA	393.862	1.408	0.255	5.521	0	0
ENSG00000000938	FGR	6535.94	0.7658	0.1188	6.4455	0	0
ENSG00000119535	CSF3R	32887.6	0.8132	0.1227	6.6266	0	0
ENSG00000132122	SPATA6	524.121	0.9736	0.1708	5.7014	0	0
ENSG00000123080	CDKN2C	1973.34	-0.7881	0.1215	-6.4864	0	0
ENSG00000235782	AL031429.1	122.028	2.3503	0.3933	5.9762	0	0
ENSG00000142875	PRKACB	10587.9	-0.5525	0.1067	-5.1779	0	0
ENSG00000171488	LRRC8C	2878.25	-0.6871	0.1346	-5.106	0	0
ENSG00000160789	LMNA	4554.18	0.7919	0.1246	6.3549	0	0
ENSG00000158869	FCER1G	7125.11	0.6851	0.1074	6.3776	0	0
ENSG00000000971	CFH	1140.08	0.8379	0.1591	5.2676	0	0
ENSG00000143850	PLEKHA6	390.714	1.1997	0.1867	6.427	0	0
ENSG00000174059	CD34	1214.54	-2.4579	0.2972	-8.2693	0	0
ENSG00000143995	MEIS1	1473.28	-2.388	0.1744	-13.6937	0	0
ENSG00000230749	MEIS1-AS2	92.057	-3.316	0.504	-6.5796	0	0
ENSG00000198885	ITPRIPL1	220.819	-1.5766	0.2392	-6.5898	0	0
ENSG00000144218	AFF3	1451.22	-1.0392	0.2023	-5.1367	0	0
ENSG00000115594	IL1R1	1944.23	1.0183	0.1344	7.5786	0	0
ENSG00000115602	IL1RL1	2837.76	0.6804	0.1162	5.8542	0	0
ENSG00000234177	LINC01114	575.825	0.9458	0.1746	5.4158	0	0
ENSG00000198203	SULT1C2	237.837	1.5807	0.2796	5.6536	0	0
ENSG00000171227	TMEM37	229.63	1.8792	0.3317	5.665	0	0
ENSG00000169994	MYO7B	733.207	1.3186	0.2502	5.27	0	0
ENSG00000128641	MYO1B	366.299	-1.3364	0.2391	-5.5892	0	0
ENSG00000079308	TNS1	1133.83	1.2546	0.2411	5.2027	0	0
ENSG00000018280	SLC11A1	5883.79	1.1901	0.1725	6.8996	0	0
ENSG00000135929	CYP27A1	1599.75	1.5444	0.2136	7.2311	0	0
ENSG00000146205	ANO7	2038.3	1.1025	0.1699	6.4902	0	0
ENSG00000228956	SATB1-AS1	638.417	-0.8715	0.1674	-5.2062	0	0
ENSG00000206557	TRIM71	256.383	-2.1402	0.272	-7.8687	0	0
ENSG00000144681	STAC	235.881	1.7992	0.3288	5.4727	0	0
ENSG00000163666	HESX1	302.7	-1.1411	0.1979	-5.7675	0	0
ENSG00000179097	HTR1F	49.1762	-4.7785	0.6823	-7.0038	0	0
ENSG00000173200	PARP15	378.427	-2.147	0.2061	-10.4176	0	0
ENSG00000065485	PDIA5	3942.17	0.5638	0.1112	5.0696	0	0
ENSG00000114554	PLXNA1	932.859	0.794	0.1583	5.0148	0	0
ENSG00000213186	TRIM59	636.193	-0.9317	0.1529	-6.0939	0	0
ENSG00000169255	B3GALNT1	185.83	-1.4897	0.2589	-5.7527	0	0
ENSG00000114204	SERPINI2	179.598	-1.257	0.2505	-5.0179	0	0
ENSG00000174776	WDR49	1324.8	-1.133	0.1687	-6.714	0	0
ENSG00000073792	IGF2BP2	6121.6	-2.0873	0.1184	-17.6357	0	0
ENSG00000152492	CCDC50	1030.08	-1.1757	0.161	-7.3031	0	0
ENSG00000007062	PROM1	547.103	-3.76	0.2844	-13.2227	0	0
ENSG00000081041	CXCL2	783.25	1.5688	0.3013	5.2066	0	0
ENSG00000249307	LINC01088	269.972	1.677	0.2674	6.2704	0	0
ENSG00000163625	WDFY3	2225.21	0.8381	0.1316	6.3694	0	0
ENSG00000138722	MMRN1	565.89	-1.3525	0.2412	-5.6073	0	0
ENSG00000164038	SLC9B2	462.147	-1.0027	0.1939	-5.17	0	0
ENSG00000249264	EEF1A1P9	184.319	-2.0055	0.3229	-6.2114	0	0
ENSG00000109452	INPP4B	1430.68	-1.5414	0.1652	-9.3282	0	0
ENSG00000164116	GUCY1A1	1618.13	-1.6408	0.2334	-7.0285	0	0
ENSG00000260244	AC104083.1	267.789	-2.017	0.2671	-7.5502	0	0
ENSG00000113389	NPR3	845.521	-4.6665	0.2056	-22.6945	0	0
ENSG00000249855	EEF1A1P19	317.078	-1.5119	0.2803	-5.3935	0	0
ENSG00000113296	THBS4	733.014	0.9914	0.1978	5.0111	0	0
ENSG00000081189	MEF2C	3044.55	-1.2743	0.2362	-5.3939	0	0
ENSG00000134970	TMED7	2878.25	-0.8521	0.1526	-5.5825	0	0
ENSG00000120318	ARAP3	313.579	1.4187	0.2589	5.48	0	0
ENSG00000113552	GNPDA1	3898.9	0.6584	0.125	5.2689	0	0
ENSG00000176049	JAKMIP2	609.929	2.1163	0.2452	8.6309	0	0
ENSG00000175414	ARL10	192.675	-1.5752	0.2794	-5.6383	0	0
ENSG00000160883	HK3	1619.32	1.6278	0.1539	10.5784	0	0
ENSG00000169220	RGS14	2341.81	0.6811	0.1272	5.3526	0	0
ENSG00000240869	RN7SL128P	105.953	-1.6975	0.3332	-5.0946	0	0
ENSG00000111913	RIPOR2	2367.37	-1.1215	0.1482	-7.57	0	0
ENSG00000124575	HIST1H1D	3484.41	-0.7558	0.1245	-6.0714	0	0
ENSG00000112655	PTK7	769.076	-0.9676	0.1599	-6.0521	0	0
ENSG00000112759	SLC29A1	4338.26	0.6768	0.1213	5.5818	0	0
ENSG00000156535	CD109	2854.74	-1.4405	0.1986	-7.2542	0	0
ENSG00000272398	CD24	1198.88	1.3541	0.2072	6.5355	0	0
ENSG00000079819	EPB41L2	4114.76	-0.7191	0.1195	-6.0169	0	0
ENSG00000106537	TSPAN13	314.053	-1.5174	0.2759	-5.5	0	0
ENSG00000048052	HDAC9	2021.1	-1.3465	0.1644	-8.1906	0	0
ENSG00000136193	SCRN1	261.512	-1.5996	0.2917	-5.4846	0	0
ENSG00000179869	ABCA13	3100.41	1.1604	0.1627	7.1306	0	0
ENSG00000005486	RHBDD2	2861.34	0.6301	0.1209	5.2104	0	0
ENSG00000128596	CCDC136	757.218	0.7804	0.1483	5.263	0	0
ENSG00000082014	SMARCD3	2913.98	0.8217	0.1214	6.7693	0	0
ENSG00000164821	DEFA4	244.071	2.1783	0.285	7.6441	0	0
ENSG00000206047	DEFA1	2147.24	1.7696	0.2329	7.5985	0	0
ENSG00000240247	DEFA1B	1710.48	1.7856	0.1933	9.2387	0	0
ENSG00000239839	DEFA3	2151.08	1.6221	0.2403	6.7506	0	0
ENSG00000120885	CLU	44799.6	0.8826	0.1415	6.2379	0	0
ENSG00000157168	NRG1	466.811	1.8839	0.246	7.6568	0	0
ENSG00000147465	STAR	1184.81	0.8266	0.1461	5.6579	0	0
ENSG00000172817	CYP7B1	699.678	-1.3646	0.1598	-8.5385	0	0
ENSG00000188343	FAM92A	1388.51	-0.8542	0.1663	-5.1357	0	0
ENSG00000154188	ANGPT1	3200.17	-1.4736	0.2192	-6.7215	0	0
ENSG00000181790	ADGRB1	1024.44	1.3538	0.2072	6.532	0	0
ENSG00000180071	ANKRD18A	210.615	2.6202	0.2741	9.5602	0	0
ENSG00000165092	ALDH1A1	1914.04	2.0734	0.2398	8.646	0	0
ENSG00000099139	PCSK5	216.726	2.3022	0.3208	7.1772	0	0
ENSG00000165118	C9orf64	260.254	-1.11	0.2186	-5.0775	0	0
ENSG00000204136	GGTA1P	221.641	1.3872	0.236	5.878	0	0
ENSG00000167081	PBX3	1959.84	-1.8373	0.1997	-9.2018	0	0
ENSG00000085265	FCN1	2912.41	1.6266	0.257	6.33	0	0
ENSG00000172889	EGFL7	2920.16	0.8424	0.1608	5.2395	0	0
ENSG00000130653	PNPLA7	944.621	0.8795	0.1385	6.3501	0	0
ENSG00000168283	BMI1	1195.08	-0.747	0.146	-5.1162	0	0
ENSG00000012779	ALOX5	5060.26	0.986	0.1575	6.2618	0	0
ENSG00000138182	KIF20B	5424.89	-0.6573	0.1282	-5.1266	0	0
ENSG00000119915	ELOVL3	118.362	1.7359	0.3324	5.2223	0	0
ENSG00000043591	ADRB1	76.5878	-2.6684	0.4339	-6.1495	0	0
ENSG00000187164	SHTN1	583.548	1.2027	0.1775	6.7761	0	0
ENSG00000150760	DOCK1	782.294	0.9392	0.1697	5.5335	0	0
ENSG00000129757	CDKN1C	304.47	1.1905	0.2063	5.7697	0	0
ENSG00000166387	PPFIBP2	1267.2	0.7975	0.153	5.2114	0	0
ENSG00000165912	PACSIN3	136.693	-1.6043	0.3098	-5.1789	0	0
ENSG00000134827	TCN1	5350.73	1.1599	0.2158	5.3759	0	0
ENSG00000149516	MS4A3	2830.31	1.1126	0.1785	6.2342	0	0
ENSG00000174080	CTSF	1317.03	0.8515	0.1561	5.4533	0	0
ENSG00000132744	ACY3	431.657	-1.8951	0.2329	-8.1377	0	0
ENSG00000110400	NECTIN1	865.989	1.3404	0.1961	6.8345	0	0
ENSG00000110002	VWA5A	2420.48	1.2141	0.2416	5.0258	0	0
ENSG00000171860	C3AR1	2050.39	0.9849	0.1828	5.3872	0	0
ENSG00000110852	CLEC2B	2417.47	-1.5273	0.1933	-7.9005	0	0
ENSG00000255882	AC091814.1	115.15	-1.8516	0.3558	-5.2042	0	0
ENSG00000173391	OLR1	1250.48	1.1135	0.1892	5.8849	0	0
ENSG00000060982	BCAT1	6730.01	-1.0645	0.1447	-7.3582	0	0
ENSG00000029153	ARNTL2	1996.37	-0.9062	0.142	-6.3808	0	0
ENSG00000111371	SLC38A1	8241.45	-0.9639	0.1544	-6.2446	0	0
ENSG00000111052	LIN7A	214.501	1.781	0.2908	6.1243	0	0
ENSG00000151136	BTBD11	1416.71	0.9183	0.1827	5.0252	0	0
ENSG00000076555	ACACB	1994.22	0.818	0.1463	5.5918	0	0
ENSG00000089159	PXN	2794.76	0.6443	0.1258	5.1216	0	0
ENSG00000122025	FLT3	5037.06	-1.7322	0.1577	-10.9855	0	0
ENSG00000132965	ALOX5AP	3432.64	0.691	0.1276	5.4145	0	0
ENSG00000185950	IRS2	2682.94	0.7617	0.1286	5.9223	0	0
ENSG00000126217	MCF2L	415.036	3.0194	0.3615	8.353	0	0
ENSG00000184497	TMEM255B	691.342	1.0418	0.1772	5.8788	0	0
ENSG00000233695	GAS6-AS1	1859.08	0.9992	0.1744	5.7292	0	0
ENSG00000155465	SLC7A7	1911.12	1.1135	0.1555	7.1595	0	0
ENSG00000131981	LGALS3	4799.32	0.7883	0.1329	5.9328	0	0
ENSG00000140090	SLC24A4	441.455	1.5457	0.2971	5.2028	0	0
ENSG00000206190	ATP10A	391.416	-1.8205	0.2646	-6.88	0	0
ENSG00000103569	AQP9	1883.41	1.5637	0.2524	6.1949	0	0
ENSG00000166803	PCLAF	736.784	-0.8528	0.1601	-5.3282	0	0
ENSG00000140368	PSTPIP1	4909.14	0.8597	0.1354	6.347	0	0
ENSG00000166825	ANPEP	25375.8	0.9939	0.1095	9.0781	0	0
ENSG00000176046	NUPR1	2056.61	1.2215	0.234	5.2213	0	0
ENSG00000196502	SULT1A1	4752.08	0.6065	0.1138	5.3274	0	0
ENSG00000140678	ITGAX	8299.2	1.0055	0.1766	5.6954	0	0
ENSG00000087245	MMP2	15046.9	1.0289	0.1253	8.2112	0	0
ENSG00000228695	CES1P1	435.307	2.4217	0.3486	6.9471	0	0
ENSG00000182885	ADGRG3	1529.33	0.9665	0.1612	5.9935	0	0
ENSG00000140859	KIFC3	1250.56	0.8561	0.141	6.0733	0	0
ENSG00000132613	MTSS2	611.524	0.8761	0.1558	5.6216	0	0
ENSG00000257017	HP	2112.26	1.7339	0.2443	7.0973	0	0
ENSG00000083457	ITGAE	5107.94	0.9103	0.1334	6.822	0	0
ENSG00000108691	CCL2	2066.44	1.4389	0.2236	6.4347	0	0
ENSG00000108828	VAT1	11345.3	0.7151	0.1206	5.929	0	0
ENSG00000171298	GAA	9685.02	0.577	0.1076	5.3619	0	0
ENSG00000041353	RAB27B	668.026	-1.5299	0.2341	-6.5354	0	0
ENSG00000242550	SERPINB10	3127.52	1.7111	0.2607	6.5639	0	0
ENSG00000174837	ADGRE1	4341.24	1.4318	0.2148	6.6671	0	0
ENSG00000183019	MCEMP1	3474.51	0.9493	0.1378	6.8893	0	0
ENSG00000076662	ICAM3	2104.6	0.7303	0.1252	5.8322	0	0
ENSG00000102575	ACP5	710.718	1.3553	0.2004	6.7625	0	0
ENSG00000131355	ADGRE3	1113.4	2.2589	0.2469	9.1481	0	0
ENSG00000186529	CYP4F3	156.693	1.5029	0.2802	5.3631	0	0
ENSG00000268027	AC243960.1	367.377	-1.2922	0.2163	-5.9749	0	0
ENSG00000086548	CEACAM6	1000.14	1.5938	0.2057	7.75	0	0
ENSG00000124469	CEACAM8	657.623	1.7406	0.2636	6.6038	0	0
ENSG00000197405	C5AR1	655.482	2.2382	0.3437	6.5129	0	0
ENSG00000104894	CD37	18090.5	0.7132	0.1177	6.0582	0	0
ENSG00000243829	AC011495.1	66.5178	-2.7603	0.4916	-5.615	0	0
ENSG00000254415	SIGLEC14	1930.83	0.7414	0.1309	5.6635	0	0
ENSG00000182310	SPACA6	409.255	0.9148	0.1808	5.0598	0	0
ENSG00000131042	LILRB2	1829.09	1.3902	0.2024	6.8686	0	0
ENSG00000187116	LILRA5	121.538	2.5753	0.499	5.1612	0	0
ENSG00000088827	SIGLEC1	801.364	1.5168	0.3014	5.0328	0	0
ENSG00000172296	SPTLC3	101.367	1.7671	0.3293	5.3656	0	0
ENSG00000077984	CST7	16182	0.8687	0.1685	5.1565	0	0
ENSG00000088305	DNMT3B	2038.68	-0.8155	0.1294	-6.3044	0	0
ENSG00000101425	BPI	3516.71	1.6129	0.1606	10.0433	0	0
ENSG00000124107	SLPI	522.469	2.5327	0.2425	10.4434	0	0
ENSG00000224397	SMIM25	575.495	1.3151	0.1906	6.8987	0	0
ENSG00000154640	BTG3	561.863	-0.9907	0.1605	-6.1734	0	0
ENSG00000184221	OLIG1	430.989	1.0009	0.1869	5.3559	0	0
ENSG00000160179	ABCG1	598.264	1.0947	0.1974	5.5455	0	0
ENSG00000274422	AC245060.5	474.151	-1.0237	0.1839	-5.5678	0	0
ENSG00000235568	NFAM1	2553.81	0.7672	0.1523	5.0372	0	0
ENSG00000065923	SLC9A7	2894.03	-1.0581	0.1634	-6.475	0	0
ENSG00000186767	SPIN4	2640.61	-0.612	0.1209	-5.0631	0	0
ENSG00000147138	GPR174	1020.42	-1.0315	0.1585	-6.5094	0	0
ENSG00000078596	ITM2A	1989.84	-1.4541	0.1665	-8.7335	0	0
ENSG00000147206	NXF3	1489.82	1.1281	0.2107	5.3545	0	0
ENSG00000102024	PLS3	200.631	-1.8437	0.2833	-6.507	0	0
ENSG00000155966	AFF2	4217.37	1.1988	0.125	9.5874	0	0
ENSG00000102032	RENBP	3954.87	0.5843	0.112	5.2176	0	0
ENSG00000198744	MTCO3P12	257.277	-1.7541	0.3647	-4.8103	0	0.0001
ENSG00000163221	S100A12	112.278	2.1572	0.4359	4.9495	0	0.0001
ENSG00000116741	RGS2	946.206	1.3525	0.2746	4.9259	0	0.0001
ENSG00000159388	BTG2	5636.03	0.9785	0.1969	4.9697	0	0.0001
ENSG00000152104	PTPN14	470.047	-1.4502	0.3043	-4.7651	0	0.0001
ENSG00000136732	GYPC	5851.3	0.8622	0.1728	4.9906	0	0.0001
ENSG00000154175	ABI3BP	823.534	-1.3146	0.2745	-4.789	0	0.0001
ENSG00000173542	MOB1B	2964.53	-0.7131	0.1456	-4.8967	0	0.0001
ENSG00000171509	RXFP1	402.679	-1.8997	0.385	-4.934	0	0.0001
ENSG00000145555	MYO10	654.361	1.031	0.2165	4.7612	0	0.0001
ENSG00000223361	FTH1P10	76.6139	-2.0993	0.4289	-4.8949	0	0.0001
ENSG00000197603	CPLANE1	2910.51	-0.6101	0.124	-4.9218	0	0.0001
ENSG00000164292	RHOBTB3	1104.17	-0.7717	0.1622	-4.7586	0	0.0001
ENSG00000113083	LOX	319.933	-1.5659	0.3133	-4.9975	0	0.0001
ENSG00000123643	SLC36A1	3231.94	0.6029	0.1266	4.763	0	0.0001
ENSG00000274618	HIST1H4F	730.473	-0.9903	0.1984	-4.99	0	0.0001
ENSG00000228223	HCG11	369.549	-1.1293	0.2258	-5.0016	0	0.0001
ENSG00000111885	MAN1A1	21824.4	0.497	0.1023	4.8606	0	0.0001
ENSG00000257335	MGAM	1252.58	1.0785	0.221	4.8794	0	0.0001
ENSG00000136869	TLR4	5098.1	0.6721	0.1371	4.9035	0	0.0001
ENSG00000197746	PSAP	106829	0.6221	0.1252	4.9697	0	0.0001
ENSG00000250644	AC068580.4	495.614	1.3082	0.2644	4.9469	0	0.0001
ENSG00000137491	SLCO2B1	730.374	2.8341	0.5688	4.9829	0	0.0001
ENSG00000172572	PDE3A	128.479	1.4102	0.2912	4.842	0	0.0001
ENSG00000139117	CPNE8	5513.8	-0.8437	0.1728	-4.8826	0	0.0001
ENSG00000135414	GDF11	5966.04	-0.6124	0.1246	-4.914	0	0.0001
ENSG00000136026	CKAP4	1015.32	0.7549	0.1555	4.856	0	0.0001
ENSG00000140284	SLC27A2	647.049	-0.9433	0.1945	-4.8507	0	0.0001
ENSG00000169752	NRG4	3437.94	-0.6951	0.146	-4.7617	0	0.0001
ENSG00000140443	IGF1R	2594.21	1.0012	0.2044	4.8993	0	0.0001
ENSG00000030582	GRN	69923.9	0.5027	0.1052	4.7784	0	0.0001
ENSG00000005882	PDK2	1240.57	0.6492	0.1312	4.9476	0	0.0001
ENSG00000136450	SRSF1	4758.4	-0.538	0.1083	-4.9674	0	0.0001
ENSG00000196628	TCF4	4413.53	-0.6478	0.1325	-4.8881	0	0.0001
ENSG00000095932	SMIM24	1499.5	0.6302	0.1323	4.7623	0	0.0001
ENSG00000105612	DNASE2	2697.57	1.1797	0.2414	4.8874	0	0.0001
ENSG00000171777	RASGRP4	3944.91	0.6172	0.1243	4.9661	0	0.0001
ENSG00000087076	HSD17B14	325.588	1.0129	0.2062	4.9112	0	0.0001
ENSG00000142405	NLRP12	976.576	1.1857	0.2431	4.8772	0	0.0001
ENSG00000159189	C1QC	123.156	2.3772	0.5052	4.7052	0	0.0002
ENSG00000158089	GALNT14	888.973	1.2207	0.2569	4.7512	0	0.0002
ENSG00000054219	LY75	1238.94	-0.8342	0.1764	-4.7289	0	0.0002
ENSG00000144668	ITGA9	238.789	1.1387	0.2418	4.7091	0	0.0002
ENSG00000012223	LTF	567.148	1.4562	0.3129	4.6535	0	0.0002
ENSG00000185909	KLHDC8B	1011.46	0.8865	0.19	4.6667	0	0.0002
ENSG00000157107	FCHO2	1270	0.905	0.1932	4.6837	0	0.0002
ENSG00000204161	TMEM273	1193.02	0.9421	0.203	4.6415	0	0.0002
ENSG00000006534	ALDH3B1	5690.03	0.4947	0.1067	4.6366	0	0.0002
ENSG00000178202	POGLUT3	1237.56	-0.6339	0.135	-4.6946	0	0.0002
ENSG00000234498	RPL13AP20	78.5029	-2.7279	0.5858	-4.6565	0	0.0002
ENSG00000245205	EEF1A1P4	141.395	-1.5602	0.3366	-4.6348	0	0.0002
ENSG00000120675	DNAJC15	1943.38	-0.6484	0.1394	-4.6532	0	0.0002
ENSG00000140848	CPNE2	5785.48	0.7787	0.1668	4.6694	0	0.0002
ENSG00000140995	DEF8	1654.42	0.5931	0.125	4.7456	0	0.0002
ENSG00000128791	TWSG1	2128.45	-0.6033	0.1275	-4.7312	0	0.0002
ENSG00000104921	FCER2	4739.61	-0.9363	0.1985	-4.7172	0	0.0002
ENSG00000189068	VSTM1	203.006	1.5901	0.3348	4.7499	0	0.0002
ENSG00000182621	PLCB1	2705.26	-0.5802	0.1226	-4.7309	0	0.0002
ENSG00000197457	STMN3	516.473	0.8659	0.1869	4.6334	0	0.0002
ENSG00000183570	PCBP3	131.456	1.7179	0.3681	4.6672	0	0.0002
ENSG00000162591	MEGF6	6329.17	0.803	0.174	4.6138	0	0.0003
ENSG00000162614	NEXN	822.43	-1.3494	0.2943	-4.5847	0	0.0003
ENSG00000259834	AL365361.1	139.555	-1.3125	0.2886	-4.5479	0	0.0003
ENSG00000143382	ADAMTSL4	6247.56	0.6309	0.1387	4.5488	0	0.0003
ENSG00000163220	S100A9	9514.33	1.0987	0.2409	4.5616	0	0.0003
ENSG00000076356	PLXNA2	391.025	1.1165	0.2445	4.5669	0	0.0003
ENSG00000145354	CISD2	1179.41	-0.6089	0.1329	-4.583	0	0.0003
ENSG00000227706	AL713998.1	188.163	1.4219	0.3086	4.6077	0	0.0003
ENSG00000226004	AL591468.1	49.866	-3.6608	0.7972	-4.592	0	0.0003
ENSG00000197081	IGF2R	13367.4	0.677	0.1465	4.621	0	0.0003
ENSG00000003147	ICA1	1290.79	1.0551	0.2321	4.5456	0	0.0003
ENSG00000086300	SNX10	2983.37	-0.5429	0.1185	-4.5828	0	0.0003
ENSG00000164930	FZD6	163.65	-1.4701	0.3226	-4.5571	0	0.0003
ENSG00000178209	PLEC	12523.5	0.5842	0.1278	4.5706	0	0.0003
ENSG00000196139	AKR1C3	1256.28	0.7946	0.1722	4.6138	0	0.0003
ENSG00000173848	NET1	2738.63	-0.5754	0.1257	-4.5784	0	0.0003
ENSG00000204682	MIR1915HG	62.9989	-2.1136	0.4609	-4.5863	0	0.0003
ENSG00000135378	PRRG4	1791.34	-0.5507	0.1204	-4.5746	0	0.0003
ENSG00000121690	DEPDC7	649.485	-0.728	0.16	-4.551	0	0.0003
ENSG00000139163	ETNK1	6826.67	-0.5186	0.1133	-4.5761	0	0.0003
ENSG00000089060	SLC8B1	5421.52	0.4882	0.1066	4.5789	0	0.0003
ENSG00000102780	DGKH	1107.51	-0.6723	0.1456	-4.6176	0	0.0003
ENSG00000126353	CCR7	137.326	-1.8371	0.4024	-4.565	0	0.0003
ENSG00000141391	PRELID3A	315.59	-0.9425	0.207	-4.5523	0	0.0003
ENSG00000134758	RNF138	3285	-0.5075	0.1109	-4.5783	0	0.0003
ENSG00000268758	ADGRE4P	727.119	0.7525	0.1641	4.5857	0	0.0003
ENSG00000163235	TGFA	307.509	1.1763	0.26	4.5234	0	0.0004
ENSG00000162980	ARL5A	1823.51	-0.5577	0.1231	-4.5294	0	0.0004
ENSG00000164109	MAD2L1	1698.34	-0.591	0.1316	-4.4906	0	0.0004
ENSG00000188725	SMIM15	1346.97	-0.7245	0.1602	-4.5228	0	0.0004
ENSG00000146281	PM20D2	4714.92	-0.5964	0.1323	-4.5079	0	0.0004
ENSG00000165650	PDZD8	4174.96	0.506	0.1128	4.4844	0	0.0004
ENSG00000214199	EEF1A1P12	78.353	-1.7282	0.3884	-4.4498	0	0.0005
ENSG00000172986	GXYLT2	187.33	1.2196	0.2729	4.4696	0	0.0005
ENSG00000152784	PRDM8	1603.71	-0.661	0.148	-4.4665	0	0.0005
ENSG00000083720	OXCT1	2649.7	-0.5166	0.1156	-4.4703	0	0.0005
ENSG00000255587	RAB44	8915.4	0.6422	0.1436	4.4721	0	0.0005
ENSG00000172469	MANEA	1548.7	-0.5653	0.1271	-4.447	0	0.0005
ENSG00000077782	FGFR1	1949.62	1.0791	0.2419	4.4609	0	0.0005
ENSG00000204860	FAM201A	63.4911	2.8111	0.6333	4.4391	0	0.0005
ENSG00000196358	NTNG2	2980.2	1.0235	0.2293	4.4639	0	0.0005
ENSG00000151491	EPS8	820.588	-0.9886	0.2213	-4.4666	0	0.0005
ENSG00000173208	ABCD2	52.5419	-3.0868	0.6949	-4.442	0	0.0005
ENSG00000139625	MAP3K12	2725.92	0.6108	0.1368	4.4664	0	0.0005
ENSG00000069966	GNB5	1202.81	-0.6255	0.141	-4.4358	0	0.0005
ENSG00000169896	ITGAM	11313.3	0.9441	0.2108	4.4776	0	0.0005
ENSG00000161921	CXCL16	586.51	1.272	0.2865	4.4397	0	0.0005
ENSG00000133246	PRAM1	14424.5	0.5649	0.1273	4.4368	0	0.0005
ENSG00000132669	RIN2	980.316	0.9946	0.2221	4.4792	0	0.0005
ENSG00000049239	H6PD	4795.18	0.5153	0.1169	4.4069	0	0.0006
ENSG00000162639	HENMT1	1424.25	-0.5618	0.1271	-4.422	0	0.0006
ENSG00000163393	SLC22A15	2048.52	0.8959	0.2043	4.3852	0	0.0006
ENSG00000198715	GLMP	2942.8	0.6505	0.1471	4.4235	0	0.0006
ENSG00000213160	KLHL23	512.815	-0.8458	0.1922	-4.4011	0	0.0006
ENSG00000196220	SRGAP3	772.145	0.784	0.1786	4.3888	0	0.0006
ENSG00000146416	AIG1	3239.89	0.6526	0.1484	4.3969	0	0.0006
ENSG00000130024	PHF10	5166.06	-0.4685	0.1067	-4.3891	0	0.0006
ENSG00000136250	AOAH	10971.4	0.569	0.1291	4.4078	0	0.0006
ENSG00000122359	ANXA11	15943.2	0.4634	0.1047	4.4257	0	0.0006
ENSG00000119684	MLH3	1268.5	-0.6589	0.1493	-4.4142	0	0.0006
ENSG00000140287	HDC	7648.43	0.5268	0.1201	4.3861	0	0.0006
ENSG00000167261	DPEP2	1962.21	0.741	0.1691	4.3831	0	0.0006
ENSG00000065989	PDE4A	467.023	0.7915	0.1792	4.4162	0	0.0006
ENSG00000087086	FTL	162362	0.4585	0.1038	4.4174	0	0.0006
ENSG00000144711	IQSEC1	1970.03	0.7987	0.1826	4.3747	0	0.0007
ENSG00000186687	LYRM7	2169.13	-0.5533	0.1266	-4.3715	0	0.0007
ENSG00000227507	LTB	546.697	-1.1592	0.2667	-4.3465	0	0.0007
ENSG00000157653	C9orf43	1106.19	0.6051	0.1389	4.3565	0	0.0007
ENSG00000119943	PYROXD2	732.707	0.6541	0.1502	4.3551	0	0.0007
ENSG00000172543	CTSW	8301.15	0.5001	0.1151	4.3461	0	0.0007
ENSG00000057704	TMCC3	61.478	1.8359	0.422	4.3501	0	0.0007
ENSG00000119655	NPC2	19042.5	0.4829	0.1109	4.3557	0	0.0007
ENSG00000248334	WHAMMP2	318.668	-1.162	0.2672	-4.3484	0	0.0007
ENSG00000248905	FMN1	511.971	1.4338	0.329	4.3585	0	0.0007
ENSG00000183018	AC118754.1	2448.55	0.6159	0.141	4.368	0	0.0007
ENSG00000162496	DHRS3	87.1401	-1.5955	0.3681	-4.3348	0	0.0008
ENSG00000239437	RN7SL752P	72.2884	-2.9234	0.6768	-4.3192	0	0.0008
ENSG00000047365	ARAP2	5081.34	-0.7484	0.1731	-4.3249	0	0.0008
ENSG00000138772	ANXA3	827.439	1.0174	0.2361	4.3098	0	0.0008
ENSG00000049192	ADAMTS6	586.586	-1.0785	0.2495	-4.3227	0	0.0008
ENSG00000152766	ANKRD22	672.68	-1.1726	0.2707	-4.3311	0	0.0008
ENSG00000172232	AZU1	91800.8	0.9486	0.2196	4.3191	0	0.0008
ENSG00000105223	PLD3	22121.9	0.6021	0.1389	4.3351	0	0.0008
ENSG00000070371	CLTCL1	921.718	0.6261	0.1445	4.3341	0	0.0008
ENSG00000230084	AC006059.1	688.469	-0.651	0.1517	-4.2904	0	0.0009
ENSG00000005249	PRKAR2B	1539.65	-0.6516	0.1513	-4.3055	0	0.0009
ENSG00000130595	TNNT3	396.372	1.1092	0.2577	4.3049	0	0.0009
ENSG00000137474	MYO7A	398.863	1.1395	0.2654	4.2934	0	0.0009
ENSG00000196914	ARHGEF12	2346.44	0.5475	0.1278	4.2857	0	0.0009
ENSG00000022267	FHL1	502.038	-0.9379	0.2178	-4.3055	0	0.0009
ENSG00000179163	FUCA1	3049.08	0.6849	0.1602	4.2742	0	0.001
ENSG00000113810	SMC4	13403.6	-0.4787	0.112	-4.2734	0	0.001
ENSG00000231527	FAM27C	668.647	0.6586	0.1547	4.2579	0	0.001
ENSG00000172159	FRMD3	1811.55	0.6345	0.1483	4.277	0	0.001
ENSG00000110446	SLC15A3	861.935	1.1461	0.2684	4.2697	0	0.001
ENSG00000264462	MIR3648-2	5183.48	-2.0224	0.4734	-4.2721	0	0.001
ENSG00000120280	CXorf21	5592.87	-0.5561	0.1305	-4.2617	0	0.001
ENSG00000162390	ACOT11	2893.21	0.5443	0.128	4.2513	0	0.0011
ENSG00000115457	IGFBP2	10711.6	0.8361	0.1976	4.2308	0	0.0011
ENSG00000152056	AP1S3	447.123	-0.7769	0.1827	-4.251	0	0.0011
ENSG00000170571	EMB	38589.5	-0.6744	0.1594	-4.2315	0	0.0011
ENSG00000123219	CENPK	1793.2	-0.5124	0.1212	-4.2293	0	0.0011
ENSG00000138119	MYOF	4481.11	-0.9145	0.2155	-4.2446	0	0.0011
ENSG00000110848	CD69	2742.81	-1.0051	0.2373	-4.2348	0	0.0011
ENSG00000123360	PDE1B	713.399	0.7026	0.166	4.2327	0	0.0011
ENSG00000140545	MFGE8	4050.73	0.6721	0.1587	4.2362	0	0.0011
ENSG00000229344	MTCO2P12	128.253	-2.25	0.5344	-4.2101	0	0.0012
ENSG00000163739	CXCL1	123.876	1.7781	0.4227	4.2064	0	0.0012
ENSG00000136854	STXBP1	1458.04	0.6103	0.1444	4.2257	0	0.0012
ENSG00000214063	TSPAN4	1653.54	0.6024	0.1426	4.2251	0	0.0012
ENSG00000117984	CTSD	26999.2	0.5909	0.1399	4.2224	0	0.0012
ENSG00000120802	TMPO	9642.19	-0.4562	0.1082	-4.2169	0	0.0012
ENSG00000198780	FAM169A	61.963	-1.7872	0.4252	-4.2034	0	0.0013
ENSG00000180233	ZNRF2	1201.84	-0.6626	0.1583	-4.1851	0	0.0013
ENSG00000106178	CCL24	133.242	1.8408	0.4393	4.1903	0	0.0013
ENSG00000269930	AC091057.3	558.406	-1.0128	0.241	-4.2031	0	0.0013
ENSG00000171208	NETO2	2819.19	-0.5297	0.126	-4.2022	0	0.0013
ENSG00000159339	PADI4	1911.78	0.9956	0.2381	4.1806	0	0.0014
ENSG00000233038	AC011899.2	62.5922	2.3128	0.5541	4.1737	0	0.0014
ENSG00000106976	DNM1	1376.54	0.5588	0.1341	4.1664	0	0.0014
ENSG00000198252	STYX	3335.45	-0.5349	0.1279	-4.1807	0	0.0014
ENSG00000256338	RPL41P2	119.451	-1.3474	0.3221	-4.1832	0	0.0014
ENSG00000152952	PLOD2	309.048	-1.6321	0.3928	-4.1552	0	0.0015
ENSG00000205592	MUC19	1779.4	1.0581	0.2546	4.1565	0	0.0015
ENSG00000182628	SKA2	1512.88	-0.5882	0.1414	-4.1588	0	0.0015
ENSG00000142512	SIGLEC10	461.871	0.7851	0.1892	4.1501	0	0.0015
ENSG00000197046	SIGLEC15	526.23	0.8532	0.2058	4.1466	0	0.0016
ENSG00000230076	RPL10P6	45.9588	-2.6881	0.6537	-4.1123	0	0.0017
ENSG00000198087	CD2AP	6984.69	-0.4441	0.1077	-4.1248	0	0.0017
ENSG00000198846	TOX	832.56	-0.6416	0.1554	-4.1284	0	0.0017
ENSG00000152778	IFIT5	729.537	-0.7498	0.1817	-4.1277	0	0.0017
ENSG00000165929	TC2N	92.721	-1.8116	0.4397	-4.1202	0	0.0017
ENSG00000172828	CES3	160.919	1.247	0.3028	4.1177	0	0.0017
ENSG00000153933	DGKE	1552.61	-0.5549	0.1349	-4.1135	0	0.0017
ENSG00000134755	DSC2	410.238	1.0468	0.2539	4.1232	0	0.0017
ENSG00000134049	IER3IP1	906.44	-0.6898	0.1675	-4.1187	0	0.0017
ENSG00000105426	PTPRS	307.39	1.0991	0.2661	4.1311	0	0.0017
ENSG00000142303	ADAMTS10	409.857	0.8711	0.2114	4.1201	0	0.0017
ENSG00000116132	PRRX1	109.287	-1.4592	0.3556	-4.1039	0	0.0018
ENSG00000133048	CHI3L1	15694.3	0.7454	0.1818	4.1007	0	0.0018
ENSG00000211445	GPX3	661.717	0.8765	0.2136	4.1035	0	0.0018
ENSG00000202058	RN7SKP80	1224.53	-1.0784	0.2623	-4.1108	0	0.0018
ENSG00000136634	IL10	53.555	2.061	0.504	4.0895	0	0.0019
ENSG00000115825	PRKD3	4194.66	-0.4726	0.1154	-4.0951	0	0.0019
ENSG00000221890	NPTXR	241.208	1.1189	0.2739	4.0848	0	0.0019
ENSG00000134369	NAV1	1595.33	0.531	0.1305	4.0692	0	0.002
ENSG00000058866	DGKG	3150.11	0.6482	0.1592	4.072	0	0.002
ENSG00000104267	CA2	992.333	0.6347	0.156	4.0697	0	0.002
ENSG00000167105	TMEM92	136.127	1.1453	0.2812	4.0738	0	0.002
ENSG00000275708	MIR3648-1	9801.06	-2.2233	0.5448	-4.0811	0	0.002
ENSG00000179222	MAGED1	7407.72	0.4858	0.1191	4.0773	0	0.002
ENSG00000287092	AL589693.1	45.7473	2.2584	0.556	4.0622	0	0.0021
ENSG00000138185	ENTPD1	1941.05	0.6297	0.1553	4.0559	0	0.0021
ENSG00000123342	MMP19	901.572	0.6196	0.1526	4.0594	0	0.0021
ENSG00000147614	ATP6V0D2	140.021	1.7345	0.4287	4.0456	0.0001	0.0022
ENSG00000279141	AL590226.2	67.6689	2.0882	0.5162	4.0455	0.0001	0.0022
ENSG00000224745	AC063965.1	160.794	-1.0861	0.2686	-4.0429	0.0001	0.0022
ENSG00000185624	P4HB	62792.9	0.4495	0.1111	4.0475	0.0001	0.0022
ENSG00000168026	TTC21A	288.706	0.9659	0.2391	4.0398	0.0001	0.0023
ENSG00000100985	MMP9	143.273	1.1566	0.2868	4.0327	0.0001	0.0023
ENSG00000116157	GPX7	263.959	-0.8857	0.2205	-4.0176	0.0001	0.0024
ENSG00000232499	AL391058.1	61.0179	-1.6529	0.4109	-4.023	0.0001	0.0024
ENSG00000137573	SULF1	239.314	-1.0254	0.2546	-4.0276	0.0001	0.0024
ENSG00000150764	DIXDC1	376.625	-0.7713	0.1917	-4.0225	0.0001	0.0024
ENSG00000137726	FXYD6	256.988	0.9511	0.2363	4.0259	0.0001	0.0024
ENSG00000162078	ZG16B	199.938	1.1494	0.2853	4.0282	0.0001	0.0024
ENSG00000117155	SSX2IP	1677.1	-0.5155	0.1288	-4.0033	0.0001	0.0025
ENSG00000249119	MTND6P4	64.4443	-2.4994	0.6226	-4.0143	0.0001	0.0025
ENSG00000204386	NEU1	7237.93	0.5928	0.148	4.0048	0.0001	0.0025
ENSG00000178719	GRINA	8972.34	0.4285	0.1069	4.0077	0.0001	0.0025
ENSG00000166471	TMEM41B	2292.83	-0.4943	0.1233	-4.0097	0.0001	0.0025
ENSG00000121621	KIF18A	1360.41	-0.637	0.1588	-4.0122	0.0001	0.0025
ENSG00000135094	SDS	295.428	0.8771	0.2185	4.0151	0.0001	0.0025
ENSG00000233927	RPS28	93210.4	0.5587	0.1395	4.0059	0.0001	0.0025
ENSG00000187474	FPR3	297.587	1.4457	0.3603	4.0121	0.0001	0.0025
ENSG00000108107	RPL28	146639	0.4496	0.1122	4.0086	0.0001	0.0025
ENSG00000264063	CR392039.1	3371.24	-1.0299	0.2565	-4.0147	0.0001	0.0025
ENSG00000163736	PPBP	246.873	-1.6777	0.4202	-3.993	0.0001	0.0026
ENSG00000151117	TMEM86A	428.096	0.7655	0.1914	3.9995	0.0001	0.0026
ENSG00000213885	RPL13AP7	101.328	-1.4138	0.3537	-3.997	0.0001	0.0026
ENSG00000074964	ARHGEF10L	816.954	0.8068	0.2027	3.9809	0.0001	0.0027
ENSG00000106123	EPHB6	2915.34	0.7262	0.1822	3.9858	0.0001	0.0027
ENSG00000197321	SVIL	3444.64	0.7299	0.1829	3.9896	0.0001	0.0027
ENSG00000198246	SLC29A3	780.818	0.7515	0.1887	3.9817	0.0001	0.0027
ENSG00000232653	GOLGA8N	24175.6	-0.4506	0.113	-3.9869	0.0001	0.0027
ENSG00000159496	RGL4	491.222	0.7438	0.1868	3.9808	0.0001	0.0027
ENSG00000143167	GPA33	312.938	1.0028	0.2524	3.9731	0.0001	0.0028
ENSG00000010030	ETV7	107.574	-2.6236	0.6612	-3.9681	0.0001	0.0028
ENSG00000104549	SQLE	8450.21	-0.4728	0.1189	-3.9776	0.0001	0.0028
ENSG00000223609	HBD	235.443	-1.4002	0.352	-3.9776	0.0001	0.0028
ENSG00000250479	CHCHD10	1140.87	-0.6575	0.1653	-3.977	0.0001	0.0028
ENSG00000214389	RPS3AP26	8223.59	-0.4396	0.1111	-3.9582	0.0001	0.0029
ENSG00000257923	CUX1	15437.4	0.4255	0.1074	3.9626	0.0001	0.0029
ENSG00000136010	ALDH1L2	1078.93	-1.0828	0.273	-3.9657	0.0001	0.0029
ENSG00000138639	ARHGAP24	564.572	0.8335	0.2115	3.9411	0.0001	0.0031
ENSG00000121005	CRISPLD1	505.852	-0.8134	0.2061	-3.9473	0.0001	0.0031
ENSG00000197355	UAP1L1	3537.7	0.4619	0.1171	3.9445	0.0001	0.0031
ENSG00000165646	SLC18A2	231.73	0.947	0.24	3.9452	0.0001	0.0031
ENSG00000131238	PPT1	23447.1	0.5465	0.1388	3.9377	0.0001	0.0032
ENSG00000140905	GCSH	416.785	-0.8398	0.2136	-3.9323	0.0001	0.0032
ENSG00000168405	CMAHP	9182.25	-0.4474	0.114	-3.9245	0.0001	0.0033
ENSG00000156042	CFAP70	343.405	0.7842	0.1997	3.9261	0.0001	0.0033
ENSG00000198736	MSRB1	2527.4	0.4988	0.1269	3.9298	0.0001	0.0033
ENSG00000167210	LOXHD1	165.36	1.7764	0.452	3.9301	0.0001	0.0033
ENSG00000010310	GIPR	216.295	1.2598	0.3205	3.9306	0.0001	0.0033
ENSG00000100284	TOM1	6226.1	0.4145	0.1057	3.9231	0.0001	0.0033
ENSG00000112419	PHACTR2	4411.1	-0.4642	0.1185	-3.9167	0.0001	0.0034
ENSG00000104343	UBE2W	3190.49	-0.4891	0.1248	-3.9184	0.0001	0.0034
ENSG00000078687	TNRC6C	1819.37	0.5108	0.1303	3.919	0.0001	0.0034
ENSG00000186088	GSAP	3123.3	-0.5887	0.1508	-3.9028	0.0001	0.0036
ENSG00000134780	DAGLA	304.39	0.8479	0.2173	3.9026	0.0001	0.0036
ENSG00000197256	KANK2	2067.81	0.6604	0.1692	3.9034	0.0001	0.0036
ENSG00000127418	FGFRL1	2091.73	0.5494	0.1412	3.891	0.0001	0.0037
ENSG00000156136	DCK	2824.95	-0.5154	0.1325	-3.889	0.0001	0.0037
ENSG00000220517	ASS1P1	92.0241	-1.5624	0.401	-3.8967	0.0001	0.0037
ENSG00000180316	PNPLA1	58.6267	1.8202	0.4672	3.8956	0.0001	0.0037
ENSG00000107317	PTGDS	772.876	0.866	0.2226	3.8896	0.0001	0.0037
ENSG00000244398	AC116533.1	5176.94	0.5261	0.1353	3.8887	0.0001	0.0037
ENSG00000215417	MIR17HG	794.112	-0.6153	0.1583	-3.8857	0.0001	0.0038
ENSG00000141497	ZMYND15	73.7055	1.7158	0.4421	3.8809	0.0001	0.0038
ENSG00000160111	CPAMD8	58.1604	1.6366	0.4211	3.8863	0.0001	0.0038
ENSG00000109667	SLC2A9	1102.61	0.6762	0.1746	3.8737	0.0001	0.0039
ENSG00000197702	PARVA	62.8888	-1.6108	0.4158	-3.8738	0.0001	0.0039
ENSG00000137509	PRCP	6714.95	0.5427	0.1399	3.8785	0.0001	0.0039
ENSG00000135124	P2RX4	5653.85	0.4303	0.1111	3.872	0.0001	0.0039
ENSG00000122786	CALD1	449.073	-1.286	0.3323	-3.8694	0.0001	0.004
ENSG00000177853	ZNF518A	3002.43	-0.441	0.114	-3.8684	0.0001	0.004
ENSG00000064601	CTSA	51926.4	0.4613	0.1193	3.8681	0.0001	0.004
ENSG00000003096	KLHL13	306.753	-0.8944	0.2313	-3.867	0.0001	0.004
ENSG00000163464	CXCR1	125.124	1.3878	0.3594	3.8613	0.0001	0.0041
ENSG00000068885	IFT80	1395.82	-0.5064	0.1311	-3.8617	0.0001	0.0041
ENSG00000179639	FCER1A	2783.37	0.7434	0.193	3.8523	0.0001	0.0042
ENSG00000143401	ANP32E	11617	-0.4052	0.1054	-3.8463	0.0001	0.0043
ENSG00000131018	SYNE1	3702.04	0.6049	0.1577	3.837	0.0001	0.0044
ENSG00000172915	NBEA	89.0497	1.6286	0.4238	3.843	0.0001	0.0044
ENSG00000105352	CEACAM4	2682.51	0.5269	0.1373	3.8374	0.0001	0.0044
ENSG00000198959	TGM2	1131.97	-1.0132	0.264	-3.8384	0.0001	0.0044
ENSG00000196549	MME	648.98	-1.1788	0.3074	-3.8342	0.0001	0.0045
ENSG00000164211	STARD4	4356.03	-0.42	0.1096	-3.8323	0.0001	0.0045
ENSG00000271503	CCL5	1852.58	0.6455	0.1684	3.8342	0.0001	0.0045
ENSG00000259865	AL390728.6	825.501	-0.6211	0.1624	-3.8251	0.0001	0.0046
ENSG00000169252	ADRB2	1997	0.4624	0.121	3.8228	0.0001	0.0046
ENSG00000187498	COL4A1	372.728	-1.2747	0.3334	-3.8236	0.0001	0.0046
ENSG00000074410	CA12	258.008	-1.3693	0.3579	-3.8264	0.0001	0.0046
ENSG00000134489	HRH4	245.202	0.9452	0.2469	3.8285	0.0001	0.0046
ENSG00000197561	ELANE	28184	1.5426	0.4035	3.8226	0.0001	0.0046
ENSG00000135926	TMBIM1	10005.8	0.3966	0.104	3.8142	0.0001	0.0047
ENSG00000175505	CLCF1	535.345	0.7543	0.1976	3.8177	0.0001	0.0047
ENSG00000180509	KCNE1	435.448	0.9535	0.2498	3.8165	0.0001	0.0047
ENSG00000134853	PDGFRA	241.138	-1.1454	0.3011	-3.8043	0.0001	0.0049
ENSG00000185480	PARPBP	962.207	-0.5509	0.1449	-3.8029	0.0001	0.0049
ENSG00000171101	SIGLEC17P	299.422	1.0288	0.2704	3.8039	0.0001	0.0049
ENSG00000229989	MIR181A1HG	1569.45	-0.6262	0.1652	-3.7913	0.0001	0.0051
ENSG00000091009	RBM27	2040.36	-0.5184	0.1367	-3.791	0.0002	0.0051
ENSG00000120913	PDLIM2	1165.74	0.5711	0.1504	3.7966	0.0001	0.0051
ENSG00000010278	CD9	739.603	0.8694	0.2293	3.7909	0.0002	0.0051
ENSG00000090006	LTBP4	1960.73	0.5679	0.1497	3.794	0.0001	0.0051
ENSG00000143195	ILDR2	801.591	-0.5756	0.1519	-3.7895	0.0002	0.0052
ENSG00000120137	PANK3	9063.23	-0.4073	0.1076	-3.7852	0.0002	0.0052
ENSG00000197249	SERPINA1	7131.48	0.6177	0.1632	3.786	0.0002	0.0052
ENSG00000170909	OSCAR	3468.86	0.4545	0.1199	3.789	0.0002	0.0052
ENSG00000092051	JPH4	168.819	1.037	0.2744	3.7794	0.0002	0.0053
ENSG00000189283	FHIT	561.874	0.6042	0.1599	3.7775	0.0002	0.0054
ENSG00000187688	TRPV2	2383.07	0.4378	0.116	3.7741	0.0002	0.0054
ENSG00000158747	NBL1	51.0107	-2.0558	0.5451	-3.7713	0.0002	0.0055
ENSG00000066056	TIE1	968.55	0.6943	0.1841	3.7715	0.0002	0.0055
ENSG00000033867	SLC4A7	1953.97	-0.4957	0.1317	-3.7645	0.0002	0.0056
ENSG00000172236	TPSAB1	10352.9	0.4726	0.1256	3.762	0.0002	0.0056
ENSG00000128578	STRIP2	1053.56	-0.9725	0.2589	-3.7569	0.0002	0.0057
ENSG00000205268	PDE7A	6893.61	-0.4348	0.1156	-3.7605	0.0002	0.0057
ENSG00000109854	HTATIP2	1473.38	-0.4694	0.1249	-3.7584	0.0002	0.0057
ENSG00000132589	FLOT2	10366.3	0.3926	0.1045	3.7567	0.0002	0.0057
ENSG00000164466	SFXN1	2465.02	-0.4675	0.1246	-3.751	0.0002	0.0058
ENSG00000136770	DNAJC1	3006	-0.4296	0.1145	-3.7512	0.0002	0.0058
ENSG00000181045	SLC26A11	715.196	0.6139	0.1636	3.7527	0.0002	0.0058
ENSG00000197381	ADARB1	3792.32	0.4247	0.1132	3.7525	0.0002	0.0058
ENSG00000198826	ARHGAP11A	3822.72	-0.5771	0.154	-3.747	0.0002	0.0059
ENSG00000274736	CCL23	419.841	0.8894	0.2374	3.7466	0.0002	0.0059
ENSG00000068137	PLEKHH3	252.445	0.9958	0.2657	3.7473	0.0002	0.0059
ENSG00000135093	USP30	1366.9	0.533	0.1424	3.7425	0.0002	0.006
ENSG00000197093	GAL3ST4	71.2007	1.3642	0.3651	3.7367	0.0002	0.0061
ENSG00000110237	ARHGEF17	1133.08	0.5337	0.1428	3.738	0.0002	0.0061
ENSG00000227097	RPS28P7	2800.4	0.8511	0.2279	3.7348	0.0002	0.0061
ENSG00000171476	HOPX	423.224	0.689	0.1847	3.7306	0.0002	0.0062
ENSG00000265817	FSBP	127.24	-1.1743	0.3148	-3.7299	0.0002	0.0062
ENSG00000167196	FBXO22	3035.61	-0.4584	0.1229	-3.7303	0.0002	0.0062
ENSG00000117500	TMED5	4336.42	-0.4375	0.1175	-3.7231	0.0002	0.0063
ENSG00000144843	ADPRH	625.926	-0.5829	0.1565	-3.7245	0.0002	0.0063
ENSG00000269983	AC146944.4	671.261	-0.6408	0.1721	-3.7221	0.0002	0.0063
ENSG00000106462	EZH2	4984.72	-0.4017	0.1078	-3.727	0.0002	0.0063
ENSG00000123240	OPTN	2351.9	-0.5747	0.1543	-3.7254	0.0002	0.0063
ENSG00000136856	SLC2A8	465.885	0.872	0.2346	3.7177	0.0002	0.0064
ENSG00000148488	ST8SIA6	1071.79	-0.5533	0.1488	-3.7192	0.0002	0.0064
ENSG00000110011	DNAJC4	3258.49	0.4889	0.1315	3.7171	0.0002	0.0064
ENSG00000177425	PAWR	65.3881	-2.0415	0.549	-3.7187	0.0002	0.0064
ENSG00000151176	PLBD2	8511.94	0.4717	0.1268	3.7205	0.0002	0.0064
ENSG00000276724	AC123768.4	311.397	-0.9346	0.2515	-3.7165	0.0002	0.0064
ENSG00000024526	DEPDC1	815.859	-0.5953	0.1606	-3.7076	0.0002	0.0066
ENSG00000146776	ATXN7L1	3084.86	0.42	0.1133	3.7059	0.0002	0.0066
ENSG00000107736	CDH23	498.188	0.8525	0.2299	3.7085	0.0002	0.0066
ENSG00000169504	CLIC4	8566.79	-0.4227	0.1142	-3.7021	0.0002	0.0067
ENSG00000130775	THEMIS2	7877.36	0.4291	0.1159	3.7016	0.0002	0.0067
ENSG00000227502	LINC01268	1646.29	0.4847	0.1311	3.698	0.0002	0.0068
ENSG00000160161	CILP2	284.018	0.9929	0.2685	3.6983	0.0002	0.0068
ENSG00000287277	AL392086.3	87.3867	-1.9101	0.5174	-3.6918	0.0002	0.0069
ENSG00000069493	CLEC2D	1636.68	-0.511	0.1383	-3.6953	0.0002	0.0069
ENSG00000163554	SPTA1	192.158	-0.9385	0.2546	-3.6863	0.0002	0.0071
ENSG00000085449	WDFY1	4065.1	-0.4843	0.1313	-3.687	0.0002	0.0071
ENSG00000235162	C12orf75	651.124	-1.0414	0.2825	-3.6858	0.0002	0.0071
ENSG00000177380	PPFIA3	414.512	0.6757	0.1834	3.685	0.0002	0.0071
ENSG00000162407	PLPP3	376.355	1.4148	0.3846	3.6789	0.0002	0.0072
ENSG00000261701	HPR	92.4041	1.6474	0.4475	3.6812	0.0002	0.0072
ENSG00000213300	HNRNPA3P6	1336.41	-0.4848	0.1321	-3.6708	0.0002	0.0074
ENSG00000086061	DNAJA1	12148.2	-0.4938	0.1344	-3.6732	0.0002	0.0074
ENSG00000254838	GVINP1	659.514	-1.1127	0.303	-3.6721	0.0002	0.0074
ENSG00000128881	TTBK2	3285.18	-0.419	0.1141	-3.6717	0.0002	0.0074
ENSG00000215861	AC245297.1	790.359	1.0926	0.2979	3.6683	0.0002	0.0075
ENSG00000185112	FAM43A	709.516	0.5938	0.162	3.6662	0.0002	0.0075
ENSG00000165548	TMEM63C	51.2366	2.496	0.681	3.6653	0.0002	0.0075
ENSG00000187554	TLR5	454.729	0.9197	0.2513	3.6594	0.0003	0.0077
ENSG00000144036	EXOC6B	818.571	0.6596	0.1802	3.66	0.0003	0.0077
ENSG00000241429	EEF1A1P25	280.607	-0.9379	0.2564	-3.6573	0.0003	0.0077
ENSG00000119969	HELLS	4755.41	-0.5109	0.1397	-3.6578	0.0003	0.0077
ENSG00000170421	KRT8	423.651	0.7668	0.2095	3.6594	0.0003	0.0077
ENSG00000182240	BACE2	396.314	0.7204	0.197	3.6575	0.0003	0.0077
ENSG00000188157	AGRN	4401.41	0.5534	0.1515	3.6517	0.0003	0.0078
ENSG00000163430	FSTL1	330.226	-1.0753	0.2944	-3.653	0.0003	0.0078
ENSG00000123933	MXD4	2825.56	0.435	0.1191	3.653	0.0003	0.0078
ENSG00000173801	JUP	4374.84	0.5483	0.1501	3.6519	0.0003	0.0078
ENSG00000134198	TSPAN2	752.27	0.8709	0.2389	3.6456	0.0003	0.0079
ENSG00000231507	LINC01353	53.8904	1.7138	0.4696	3.6494	0.0003	0.0079
ENSG00000112249	ASCC3	9729.5	-0.3962	0.1087	-3.6461	0.0003	0.0079
ENSG00000158716	DUSP23	770.18	0.5402	0.1482	3.6446	0.0003	0.008
ENSG00000163029	SMC6	5265.03	-0.4158	0.1141	-3.6436	0.0003	0.008
ENSG00000283839	AC096667.1	1012.67	-0.6558	0.18	-3.6433	0.0003	0.008
ENSG00000202512	RN7SKP230	63.0797	-1.4422	0.3958	-3.6437	0.0003	0.008
ENSG00000186815	TPCN1	9866.47	0.4212	0.1157	3.6393	0.0003	0.008
ENSG00000070540	WIPI1	1370.51	0.5063	0.1389	3.644	0.0003	0.008
ENSG00000047597	XK	60.2971	-1.5486	0.4251	-3.6428	0.0003	0.008
ENSG00000135838	NPL	2121.08	0.9107	0.2504	3.6364	0.0003	0.0081
ENSG00000117586	TNFSF4	164.817	-1.5804	0.4351	-3.6325	0.0003	0.0082
ENSG00000165156	ZHX1	2169.07	-0.506	0.1394	-3.6313	0.0003	0.0083
ENSG00000269902	AC234772.2	703.133	-0.581	0.1601	-3.6299	0.0003	0.0083
ENSG00000187980	PLA2G2C	51.1399	2.3262	0.6418	3.6245	0.0003	0.0084
ENSG00000118960	HS1BP3	2668.2	0.5164	0.1424	3.6266	0.0003	0.0084
ENSG00000075089	ACTR6	2002.38	-0.448	0.1236	-3.6239	0.0003	0.0084
ENSG00000143493	INTS7	3262.6	-0.4623	0.1277	-3.6186	0.0003	0.0085
ENSG00000135636	DYSF	6600.86	0.7248	0.2004	3.6176	0.0003	0.0085
ENSG00000182389	CACNB4	321.474	-0.8296	0.2291	-3.6217	0.0003	0.0085
ENSG00000163947	ARHGEF3	1163.43	-0.4854	0.1341	-3.6185	0.0003	0.0085
ENSG00000250182	EEF1A1P13	827.591	-1.0412	0.2874	-3.6227	0.0003	0.0085
ENSG00000154269	ENPP3	1977.7	0.4875	0.1346	3.6218	0.0003	0.0085
ENSG00000244642	RN7SL396P	78.9106	-4.5968	1.2698	-3.62	0.0003	0.0085
ENSG00000139182	CLSTN3	3395.48	0.4934	0.1364	3.6168	0.0003	0.0085
ENSG00000197253	TPSB2	12056	0.4073	0.1126	3.6166	0.0003	0.0085
ENSG00000167642	SPINT2	1487.17	0.5174	0.1429	3.6204	0.0003	0.0085
ENSG00000105492	SIGLEC6	2706.83	0.4654	0.1286	3.6198	0.0003	0.0085
ENSG00000011201	ANOS1	267.664	1.6436	0.4545	3.6164	0.0003	0.0085
ENSG00000123728	RAP2C	2446.62	-0.438	0.1212	-3.6134	0.0003	0.0086
ENSG00000117505	DR1	4968.05	-0.4086	0.1133	-3.605	0.0003	0.0088
ENSG00000151693	ASAP2	423.055	-0.7508	0.2083	-3.605	0.0003	0.0088
ENSG00000085514	PILRA	3951.1	0.5239	0.1452	3.6079	0.0003	0.0088
ENSG00000154133	ROBO4	98.9318	1.6776	0.4655	3.6041	0.0003	0.0088
ENSG00000102878	HSF4	284.552	0.7909	0.2192	3.6081	0.0003	0.0088
ENSG00000118276	B4GALT6	1576.36	-0.5044	0.1399	-3.6042	0.0003	0.0088
ENSG00000081665	ZNF506	881.353	-0.5404	0.1499	-3.6041	0.0003	0.0088
ENSG00000135048	CEMIP2	3097.76	0.5875	0.1633	3.5979	0.0003	0.009
ENSG00000284977	AL160272.1	87.253	1.282	0.3567	3.5938	0.0003	0.0091
ENSG00000231560	CLEC12A-AS1	120.981	-1.3364	0.3721	-3.5919	0.0003	0.0092
ENSG00000125735	TNFSF14	420.185	0.6592	0.1835	3.5913	0.0003	0.0092
ENSG00000167600	CYP2S1	627.984	1.0698	0.298	3.5898	0.0003	0.0092
ENSG00000225101	OR52K3P	319.455	1.2094	0.3372	3.5861	0.0003	0.0094
ENSG00000023909	GCLM	1089.59	-0.6045	0.1688	-3.5804	0.0003	0.0095
ENSG00000242094	FOXP1-IT1	313.451	-0.7135	0.1991	-3.5832	0.0003	0.0095
ENSG00000164733	CTSB	40225.8	0.5777	0.1614	3.5799	0.0003	0.0095
ENSG00000139133	ALG10	870.737	-0.5319	0.1486	-3.5801	0.0003	0.0095
ENSG00000049089	COL9A2	3582.01	0.4487	0.1255	3.5761	0.0003	0.0096
ENSG00000163803	PLB1	6071.03	0.6427	0.1796	3.5786	0.0003	0.0096
ENSG00000150687	PRSS23	61.5255	-1.5847	0.443	-3.5774	0.0003	0.0096
ENSG00000210140	MT-TC	11365	0.7069	0.1977	3.5761	0.0003	0.0096
ENSG00000106392	C1GALT1	1415.55	-0.4635	0.1298	-3.571	0.0004	0.0097
ENSG00000135272	MDFIC	1619.72	-0.5776	0.1617	-3.5708	0.0004	0.0097
ENSG00000166900	STX3	4667.02	0.3832	0.1073	3.5711	0.0004	0.0097
ENSG00000150637	CD226	221.11	-1.5444	0.4323	-3.5721	0.0004	0.0097
ENSG00000234883	MIR155HG	623.602	-0.7052	0.1974	-3.5724	0.0004	0.0097
ENSG00000084764	MAPRE3	540.892	0.8272	0.232	3.5656	0.0004	0.0099
ENSG00000139618	BRCA2	3325.25	-0.6076	0.1704	-3.5666	0.0004	0.0099
ENSG00000114626	ABTB1	2924.8	0.4649	0.1305	3.5633	0.0004	0.01
ENSG00000151208	DLG5	4671.6	0.6263	0.1759	3.5609	0.0004	0.01
ENSG00000106588	PSMA2	281.673	-0.7211	0.2027	-3.5579	0.0004	0.0101
ENSG00000092853	CLSPN	4765.18	-0.4379	0.1232	-3.5539	0.0004	0.0102
ENSG00000162599	NFIA	145.394	1.5653	0.4404	3.5544	0.0004	0.0102
ENSG00000154380	ENAH	411.662	-1.2135	0.3414	-3.5546	0.0004	0.0102
ENSG00000281398	SNHG4	1093.15	-0.4965	0.1397	-3.5534	0.0004	0.0102
ENSG00000125744	RTN2	830.119	0.5677	0.1596	3.5568	0.0004	0.0102
ENSG00000196743	GM2A	18581.8	0.4346	0.1224	3.5499	0.0004	0.0103
ENSG00000131187	F12	184.653	0.8885	0.2501	3.5521	0.0004	0.0103
ENSG00000029534	ANK1	194.078	-1.0565	0.2977	-3.5494	0.0004	0.0103
ENSG00000005187	ACSM3	2744.48	0.5714	0.161	3.5488	0.0004	0.0103
ENSG00000152953	STK32B	769.469	0.6553	0.1849	3.5449	0.0004	0.0104
ENSG00000156017	CARNMT1	2020.86	-0.4242	0.1196	-3.5462	0.0004	0.0104
ENSG00000122861	PLAU	6032.83	0.626	0.1766	3.5457	0.0004	0.0104
ENSG00000184916	JAG2	276.606	0.7363	0.2076	3.547	0.0004	0.0104
ENSG00000144034	TPRKB	1722.5	-0.5374	0.1517	-3.5432	0.0004	0.0105
ENSG00000145365	TIFA	978.607	-0.8445	0.2385	-3.5416	0.0004	0.0105
ENSG00000128602	SMO	63.7764	-1.4491	0.4091	-3.5422	0.0004	0.0105
ENSG00000231409	AC018868.1	59.3514	-1.6461	0.4648	-3.5411	0.0004	0.0105
ENSG00000124299	PEPD	5032.2	0.4012	0.1133	3.5425	0.0004	0.0105
ENSG00000163545	NUAK2	229.999	0.8191	0.2314	3.5391	0.0004	0.0106
ENSG00000196345	ZKSCAN7	159.84	-0.9161	0.2591	-3.5363	0.0004	0.0107
ENSG00000118507	AKAP7	274.638	-1.313	0.3715	-3.5343	0.0004	0.0107
ENSG00000258227	CLEC5A	4093.92	0.6779	0.1917	3.5361	0.0004	0.0107
ENSG00000138834	MAPK8IP3	10144.4	0.3899	0.1103	3.5344	0.0004	0.0107
ENSG00000198734	F5	173.426	1.5034	0.4259	3.5301	0.0004	0.0108
ENSG00000186205	MARC1	394.512	1.1974	0.3392	3.53	0.0004	0.0108
ENSG00000104970	KIR3DX1	46.7769	-1.784	0.5053	-3.5307	0.0004	0.0108
ENSG00000003393	ALS2	13998.5	0.4897	0.1388	3.527	0.0004	0.0109
ENSG00000178966	RMI1	1515.54	-0.4988	0.1415	-3.5246	0.0004	0.0109
ENSG00000067836	ROGDI	1100.54	0.5076	0.144	3.5262	0.0004	0.0109
ENSG00000140968	IRF8	5380.37	-0.5902	0.1673	-3.5279	0.0004	0.0109
ENSG00000179218	CALR	191907	0.4423	0.1254	3.527	0.0004	0.0109
ENSG00000076770	MBNL3	3020.88	-0.4237	0.1201	-3.5284	0.0004	0.0109
ENSG00000115318	LOXL3	1648.48	0.4703	0.1335	3.5218	0.0004	0.011
ENSG00000145649	GZMA	160.038	-1.6122	0.4582	-3.5189	0.0004	0.0112
ENSG00000189362	NEMP2	1203.21	-0.479	0.1363	-3.5147	0.0004	0.0113
ENSG00000182134	TDRKH	373.628	0.9859	0.2808	3.5111	0.0004	0.0114
ENSG00000129128	SPCS3	12214.4	-0.4074	0.116	-3.5128	0.0004	0.0114
ENSG00000115896	PLCL1	55.1358	1.5505	0.4423	3.5059	0.0005	0.0116
ENSG00000146094	DOK3	9487.97	0.4237	0.121	3.5031	0.0005	0.0117
ENSG00000107485	GATA3	110.131	-2.0978	0.5987	-3.5037	0.0005	0.0117
ENSG00000136895	GARNL3	286.507	0.7615	0.2177	3.4977	0.0005	0.0119
ENSG00000261040	WFDC21P	120.804	1.3647	0.39	3.4997	0.0005	0.0119
ENSG00000122435	TRMT13	1380.31	-0.5179	0.1483	-3.4923	0.0005	0.0121
ENSG00000138623	SEMA7A	1390.78	0.635	0.1818	3.4924	0.0005	0.0121
ENSG00000243478	AOX2P	208.379	1.1245	0.3221	3.4913	0.0005	0.0122
ENSG00000214784	AC010468.1	82.1993	-1.5194	0.4353	-3.4901	0.0005	0.0122
ENSG00000116260	QSOX1	16849	0.4449	0.1276	3.4868	0.0005	0.0123
ENSG00000163956	LRPAP1	25735.7	0.4831	0.1386	3.4867	0.0005	0.0123
ENSG00000198015	MRPL42	3869.54	-0.4203	0.1205	-3.4872	0.0005	0.0123
ENSG00000260916	CCPG1	1594.6	-0.4773	0.1368	-3.4887	0.0005	0.0123
ENSG00000013288	MAN2B2	7663.36	0.3809	0.1093	3.4841	0.0005	0.0124
ENSG00000169519	METTL15	1107.96	-0.4634	0.133	-3.4843	0.0005	0.0124
ENSG00000183850	ZNF730	329.569	-0.721	0.2071	-3.482	0.0005	0.0124
ENSG00000104805	NUCB1	16475.8	0.3752	0.1077	3.484	0.0005	0.0124
ENSG00000184319	RPL23AP82	1164.84	0.4823	0.1385	3.4818	0.0005	0.0124
ENSG00000113758	DBN1	1491.89	0.5468	0.1571	3.4804	0.0005	0.0125
ENSG00000134030	CTIF	1921.63	0.4343	0.1248	3.4804	0.0005	0.0125
ENSG00000197956	S100A6	10146.1	0.586	0.1686	3.4765	0.0005	0.0126
ENSG00000142197	DOP1B	5421.7	0.4442	0.1278	3.4762	0.0005	0.0126
ENSG00000115419	GLS	8888.83	-0.5662	0.163	-3.4735	0.0005	0.0127
ENSG00000178104	PDE4DIP	5823.46	0.5288	0.1524	3.4698	0.0005	0.0129
ENSG00000204103	MAFB	399.975	1.2966	0.3736	3.4705	0.0005	0.0129
ENSG00000174628	IQCK	210.843	0.869	0.2509	3.4638	0.0005	0.0131
ENSG00000175866	BAIAP2	802.813	0.7206	0.2079	3.4657	0.0005	0.0131
ENSG00000123091	RNF11	1815.42	-0.4318	0.1247	-3.4617	0.0005	0.0132
ENSG00000163412	EIF4E3	3984.76	-0.5427	0.1567	-3.4627	0.0005	0.0132
ENSG00000168528	SERINC2	839.551	0.5822	0.1684	3.4579	0.0005	0.0134
ENSG00000168386	FILIP1L	217.121	-0.8739	0.2529	-3.4553	0.0005	0.0134
ENSG00000213203	GIMAP1	274.461	0.7556	0.2185	3.4576	0.0005	0.0134
ENSG00000176788	BASP1	978.519	0.6665	0.1929	3.4543	0.0006	0.0135
ENSG00000145391	SETD7	2558.27	-0.5232	0.1516	-3.452	0.0006	0.0136
ENSG00000156802	ATAD2	8502.78	-0.3998	0.1158	-3.4511	0.0006	0.0136
ENSG00000161011	SQSTM1	14953.5	0.4226	0.1226	3.4457	0.0006	0.0139
ENSG00000159314	ARHGAP27	3738.1	0.3966	0.1152	3.4439	0.0006	0.0139
ENSG00000204262	COL5A2	726.802	-0.8603	0.25	-3.4414	0.0006	0.014
ENSG00000223552	AC098613.1	90.5294	1.4053	0.4083	3.4422	0.0006	0.014
ENSG00000173193	PARP14	12219.3	-0.8363	0.2434	-3.4362	0.0006	0.0143
ENSG00000155189	AGPAT5	3275.14	-0.5272	0.1536	-3.4323	0.0006	0.0144
ENSG00000130529	TRPM4	213.631	1.0071	0.2933	3.4332	0.0006	0.0144
ENSG00000165704	HPRT1	4266.73	-0.4831	0.1408	-3.4315	0.0006	0.0145
ENSG00000111678	C12orf57	1357.18	0.5645	0.1646	3.4293	0.0006	0.0146
ENSG00000178878	APOLD1	301.034	-0.7123	0.2082	-3.4206	0.0006	0.015
ENSG00000231752	EMBP1	757.261	-0.6273	0.1836	-3.4177	0.0006	0.0152
ENSG00000121797	CCRL2	853.956	0.6181	0.1809	3.4164	0.0006	0.0152
ENSG00000102760	RGCC	1863.25	0.5768	0.1688	3.4166	0.0006	0.0152
ENSG00000260693	AC026150.1	1257.31	-0.484	0.1417	-3.4154	0.0006	0.0152
ENSG00000168807	SNTB2	371.593	0.6399	0.1873	3.4156	0.0006	0.0152
ENSG00000225190	PLEKHM1	5456.27	0.4092	0.1199	3.4132	0.0006	0.0153
ENSG00000197147	LRRC8B	946.694	-0.6313	0.1851	-3.4111	0.0006	0.0154
ENSG00000145386	CCNA2	2617.28	-0.4423	0.1297	-3.4097	0.0007	0.0155
ENSG00000103121	CMC2	1163.87	-0.5496	0.1612	-3.4094	0.0007	0.0155
ENSG00000204899	MZT1	841.158	-0.5437	0.1597	-3.4041	0.0007	0.0157
ENSG00000151650	VENTX	1249.55	0.4558	0.1339	3.4032	0.0007	0.0158
ENSG00000123159	GIPC1	982.447	0.4908	0.1443	3.4024	0.0007	0.0158
ENSG00000002726	AOC1	64.6093	1.5418	0.4536	3.3993	0.0007	0.0159
ENSG00000148737	TCF7L2	639.383	0.6458	0.19	3.3993	0.0007	0.0159
ENSG00000185650	ZFP36L1	1626.32	0.4804	0.1413	3.399	0.0007	0.0159
ENSG00000145623	OSMR	184.452	-0.9739	0.2868	-3.3953	0.0007	0.0161
ENSG00000135362	PRR5L	1098.39	-0.5264	0.1551	-3.3947	0.0007	0.0161
ENSG00000090581	GNPTG	5504.44	0.3739	0.1102	3.3937	0.0007	0.0161
ENSG00000185339	TCN2	512.146	0.7051	0.2076	3.3959	0.0007	0.0161
ENSG00000162607	USP1	4877.37	-0.3957	0.1167	-3.3909	0.0007	0.0163
ENSG00000181444	ZNF467	1327.83	0.5858	0.1728	3.3907	0.0007	0.0163
ENSG00000266412	NCOA4	53684.5	0.4352	0.1284	3.3892	0.0007	0.0163
ENSG00000198483	ANKRD35	156.899	0.9923	0.293	3.3865	0.0007	0.0164
ENSG00000171051	FPR1	1801.5	1.7405	0.5138	3.3877	0.0007	0.0164
ENSG00000126759	CFP	877.9	0.5527	0.1632	3.3865	0.0007	0.0164
ENSG00000163935	SFMBT1	1185.6	-0.5588	0.1652	-3.382	0.0007	0.0166
ENSG00000166532	RIMKLB	3169.42	-0.4466	0.132	-3.3834	0.0007	0.0166
ENSG00000261064	LINC02256	2639.51	-0.3989	0.1179	-3.3834	0.0007	0.0166
ENSG00000076053	RBM7	1567.94	-0.4195	0.1241	-3.3815	0.0007	0.0167
ENSG00000164323	CFAP97	1886.16	-0.4938	0.1462	-3.3777	0.0007	0.0168
ENSG00000167703	SLC43A2	3220.41	0.7489	0.2216	3.3793	0.0007	0.0168
ENSG00000141505	ASGR1	200.462	1.1235	0.3325	3.3788	0.0007	0.0168
ENSG00000124155	PIGT	12986.3	0.4227	0.1251	3.3781	0.0007	0.0168
ENSG00000136982	DSCC1	645.35	-0.606	0.1796	-3.3747	0.0007	0.017
ENSG00000108219	TSPAN14	5661.75	0.4514	0.1338	3.3727	0.0007	0.0171
ENSG00000112297	CRYBG1	9773.31	-0.4263	0.1265	-3.3708	0.0007	0.0172
ENSG00000108405	P2RX1	9112.02	0.4806	0.1428	3.3646	0.0008	0.0175
ENSG00000143537	ADAM15	8079.36	0.4264	0.1269	3.3609	0.0008	0.0176
ENSG00000114450	GNB4	5706.81	-0.4008	0.1193	-3.361	0.0008	0.0176
ENSG00000104447	TRPS1	1444.61	0.6002	0.1786	3.3611	0.0008	0.0176
ENSG00000147853	AK3	2704.8	-0.4067	0.121	-3.3606	0.0008	0.0176
ENSG00000140332	TLE3	12434.3	0.4635	0.1379	3.3617	0.0008	0.0176
ENSG00000072071	ADGRL1	2329.15	0.4487	0.1334	3.363	0.0008	0.0176
ENSG00000168758	SEMA4C	1665.1	0.5593	0.1665	3.3594	0.0008	0.0177
ENSG00000071242	RPS6KA2	930.628	0.6578	0.1958	3.3591	0.0008	0.0177
ENSG00000067955	CBFB	5403.5	-0.3767	0.1121	-3.3588	0.0008	0.0177
ENSG00000125991	ERGIC3	19776.4	0.374	0.1113	3.3592	0.0008	0.0177
ENSG00000138395	CDK15	483.53	0.9031	0.2692	3.355	0.0008	0.0179
ENSG00000172667	ZMAT3	5865.64	-0.3773	0.1124	-3.3554	0.0008	0.0179
ENSG00000162692	VCAM1	98.939	-1.9745	0.5891	-3.352	0.0008	0.018
ENSG00000177575	CD163	5196.84	2.04	0.6091	3.3494	0.0008	0.0182
ENSG00000144040	SFXN5	1409.94	0.6197	0.1851	3.3475	0.0008	0.0183
ENSG00000138399	FASTKD1	3974.11	-0.3641	0.1088	-3.3452	0.0008	0.0184
ENSG00000165996	HACD1	668.832	-0.5105	0.1526	-3.346	0.0008	0.0184
ENSG00000278048	RF00004	1600.44	0.8043	0.2404	3.3456	0.0008	0.0184
ENSG00000143344	RGL1	330.026	0.9776	0.2925	3.3419	0.0008	0.0186
ENSG00000162616	DNAJB4	758.492	-0.5347	0.1602	-3.3371	0.0008	0.0187
ENSG00000185129	PURA	2427.56	-0.4016	0.1203	-3.3396	0.0008	0.0187
ENSG00000161929	SCIMP	281.311	-0.8035	0.2408	-3.337	0.0008	0.0187
ENSG00000176208	ATAD5	3415.15	-0.4161	0.1246	-3.3388	0.0008	0.0187
ENSG00000104972	LILRB1	769.667	0.7919	0.2372	3.3377	0.0008	0.0187
ENSG00000160223	ICOSLG	1858.01	0.5347	0.1601	3.34	0.0008	0.0187
ENSG00000100599	RIN3	5193.2	0.504	0.1511	3.3361	0.0008	0.0188
ENSG00000111711	GOLT1B	2024.53	-0.4701	0.141	-3.3339	0.0009	0.0189
ENSG00000182568	SATB1	7875.93	-0.3809	0.1143	-3.3321	0.0009	0.019
ENSG00000179604	CDC42EP4	485.952	0.6806	0.2042	3.3328	0.0009	0.019
ENSG00000109743	BST1	3639.73	0.5781	0.1737	3.3277	0.0009	0.0193
ENSG00000198055	GRK6	10878.5	0.3497	0.1051	3.3263	0.0009	0.0193
ENSG00000169397	RNASE3	7599.44	0.7241	0.2179	3.3235	0.0009	0.0195
ENSG00000116574	RHOU	1353.9	0.4735	0.1425	3.3216	0.0009	0.0196
ENSG00000106789	CORO2A	981.395	0.7628	0.2296	3.3217	0.0009	0.0196
ENSG00000101474	APMAP	7695.99	0.4326	0.1303	3.3214	0.0009	0.0196
ENSG00000138443	ABI2	1182.34	-0.4575	0.1379	-3.3185	0.0009	0.0197
ENSG00000144810	COL8A1	62.3216	-1.8922	0.5701	-3.3191	0.0009	0.0197
ENSG00000121579	NAA50	6410.85	-0.4682	0.1412	-3.3169	0.0009	0.0198
ENSG00000140365	COMMD4	3603.89	0.4227	0.1274	3.3175	0.0009	0.0198
ENSG00000122873	CISD1	734.162	-0.5314	0.1604	-3.314	0.0009	0.0199
ENSG00000129219	PLD2	560.326	0.7231	0.2182	3.3141	0.0009	0.0199
ENSG00000136286	MYO1G	20714.8	0.378	0.1141	3.313	0.0009	0.02
ENSG00000143819	EPHX1	1487.13	0.5306	0.1603	3.3104	0.0009	0.0201
ENSG00000164300	SERINC5	4059.84	0.4299	0.1299	3.3102	0.0009	0.0201
ENSG00000100522	GNPNAT1	961.459	-0.5261	0.1591	-3.3068	0.0009	0.0203
ENSG00000196440	ARMCX4	249.19	-0.7248	0.2192	-3.3072	0.0009	0.0203
ENSG00000149554	CHEK1	2571.74	-0.4209	0.1274	-3.3026	0.001	0.0206
ENSG00000128165	ADM2	137.671	-1.3002	0.3936	-3.3033	0.001	0.0206
ENSG00000116750	UCHL5	4119.29	-0.4287	0.1299	-3.3004	0.001	0.0207
ENSG00000276141	WHAMMP3	130.649	-1.2699	0.385	-3.2987	0.001	0.0208
ENSG00000197324	LRP10	5533.78	0.4056	0.1231	3.2959	0.001	0.021
ENSG00000099308	MAST3	6003.39	0.4027	0.1223	3.2938	0.001	0.0211
ENSG00000139687	RB1	10865.6	-0.5231	0.159	-3.2901	0.001	0.0214
ENSG00000120437	ACAT2	5845.88	-0.5251	0.1596	-3.2888	0.001	0.0215
ENSG00000128383	APOBEC3A	97.7099	1.1941	0.3633	3.287	0.001	0.0216
ENSG00000174946	GPR171	88.0855	-1.8171	0.5531	-3.2854	0.001	0.0217
ENSG00000185989	RASA3	5461.96	0.3607	0.1098	3.2844	0.001	0.0217
ENSG00000046653	GPM6B	157.27	-0.8428	0.2567	-3.2838	0.001	0.0217
ENSG00000116747	RO60	5489	-0.4174	0.1272	-3.2807	0.001	0.0219
ENSG00000109790	KLHL5	2657.11	-0.4107	0.1252	-3.2811	0.001	0.0219
ENSG00000033178	UBA6	9656.03	-0.352	0.1073	-3.2813	0.001	0.0219
ENSG00000215302	AC127502.1	2355.59	-0.5205	0.1587	-3.2801	0.001	0.0219
ENSG00000138758	SEPT11	4986.45	-0.3668	0.1119	-3.2786	0.001	0.022
ENSG00000171811	CFAP46	221.131	1.104	0.3367	3.2793	0.001	0.022
ENSG00000170037	CNTROB	7069.97	0.3762	0.1149	3.2753	0.0011	0.0222
ENSG00000163840	DTX3L	5803.28	-0.6025	0.1841	-3.2726	0.0011	0.0223
ENSG00000052802	MSMO1	5820.56	-0.4648	0.142	-3.2737	0.0011	0.0223
ENSG00000247627	MTND4P12	120.337	-1.2129	0.3705	-3.2733	0.0011	0.0223
ENSG00000099204	ABLIM1	789.622	0.7054	0.2154	3.2743	0.0011	0.0223
ENSG00000110171	TRIM3	439.638	0.6376	0.1949	3.272	0.0011	0.0223
ENSG00000104812	GYS1	5147.76	0.3512	0.1073	3.2734	0.0011	0.0223
ENSG00000178038	ALS2CL	481.432	0.6154	0.1882	3.2698	0.0011	0.0224
ENSG00000093134	VNN3	88.412	1.296	0.3962	3.271	0.0011	0.0224
ENSG00000223509	AC135983.2	4192.75	-0.6172	0.1887	-3.271	0.0011	0.0224
ENSG00000156531	PHF6	4020.08	-0.3806	0.1164	-3.2697	0.0011	0.0224
ENSG00000184985	SORCS2	68.7878	1.4546	0.4452	3.2675	0.0011	0.0225
ENSG00000259820	AC083843.3	348.845	-0.6714	0.2054	-3.2686	0.0011	0.0225
ENSG00000148680	HTR7	314.387	-0.7822	0.2396	-3.2649	0.0011	0.0227
ENSG00000197299	BLM	3124.99	-0.376	0.1152	-3.2649	0.0011	0.0227
ENSG00000247134	AC090204.1	246.103	0.9114	0.2797	3.2589	0.0011	0.0231
ENSG00000130816	DNMT1	23748.3	-0.3475	0.1067	-3.2578	0.0011	0.0232
ENSG00000101888	NXT2	2034.24	-0.5341	0.164	-3.2559	0.0011	0.0233
ENSG00000283498	MIR1244-2	1363.88	-0.7295	0.2242	-3.2545	0.0011	0.0234
ENSG00000164983	TMEM65	1880.48	-0.6396	0.1967	-3.2513	0.0011	0.0235
ENSG00000279359	AL359195.2	44.6329	1.5622	0.4802	3.2529	0.0011	0.0235
ENSG00000214787	MS4A4E	402.387	0.7243	0.2228	3.2514	0.0011	0.0235
ENSG00000048471	SNX29	5615.86	0.4139	0.1273	3.2523	0.0011	0.0235
ENSG00000073670	ADAM11	244.262	0.9268	0.2849	3.2526	0.0011	0.0235
ENSG00000165475	CRYL1	1288.49	0.4659	0.1433	3.2506	0.0012	0.0236
ENSG00000274276	CBSL	253.425	-1.1593	0.357	-3.2474	0.0012	0.0238
ENSG00000205189	ZBTB10	1283.78	-0.4225	0.1302	-3.2452	0.0012	0.0239
ENSG00000111231	GPN3	1880.69	-0.4956	0.1527	-3.2463	0.0012	0.0239
ENSG00000182742	HOXB4	1308.43	-0.5019	0.1546	-3.2457	0.0012	0.0239
ENSG00000113790	EHHADH	148.517	-0.8765	0.2703	-3.2431	0.0012	0.024
ENSG00000112033	PPARD	1001.39	0.447	0.1378	3.2433	0.0012	0.024
ENSG00000197558	SSPO	815.311	0.5725	0.1766	3.2423	0.0012	0.024
ENSG00000141854	MISP3	88.9076	1.2387	0.382	3.243	0.0012	0.024
ENSG00000163644	PPM1K	1778.26	-0.5396	0.1666	-3.2399	0.0012	0.0242
ENSG00000136111	TBC1D4	634.639	0.8993	0.2775	3.24	0.0012	0.0242
ENSG00000128989	ARPP19	6948.03	-0.4273	0.1319	-3.2398	0.0012	0.0242
ENSG00000141577	CEP131	1503.37	0.5137	0.1586	3.2392	0.0012	0.0242
ENSG00000155744	FAM126B	3671.51	-0.3857	0.1191	-3.2369	0.0012	0.0243
ENSG00000180871	CXCR2	307.993	0.8855	0.2735	3.2376	0.0012	0.0243
ENSG00000164050	PLXNB1	929.479	0.5077	0.1568	3.2373	0.0012	0.0243
ENSG00000133216	EPHB2	262.421	1.0719	0.3315	3.2334	0.0012	0.0246
ENSG00000134470	IL15RA	1029.68	-0.859	0.2657	-3.2324	0.0012	0.0246
ENSG00000122417	ODF2L	1809.17	-0.4209	0.1303	-3.2309	0.0012	0.0247
ENSG00000157445	CACNA2D3	272.742	1.1827	0.3662	3.23	0.0012	0.0247
ENSG00000124613	ZNF391	261.31	0.6849	0.212	3.2308	0.0012	0.0247
ENSG00000183696	UPP1	2076.43	0.4552	0.141	3.2296	0.0012	0.0247
ENSG00000171316	CHD7	3661.52	0.5375	0.1664	3.2303	0.0012	0.0247
ENSG00000253250	C8orf88	46.7955	-1.6441	0.509	-3.2302	0.0012	0.0247
ENSG00000188388	GOLGA6L3	154.118	0.9383	0.2905	3.2302	0.0012	0.0247
ENSG00000204128	C2orf72	105.114	1.2398	0.3842	3.227	0.0013	0.0249
ENSG00000090674	MCOLN1	2454.51	0.5419	0.168	3.2264	0.0013	0.0249
ENSG00000100368	CSF2RB	14268.6	0.4303	0.1334	3.2267	0.0013	0.0249
ENSG00000204959	ARHGEF34P	624.176	0.6496	0.2016	3.2229	0.0013	0.025
ENSG00000136942	RPL35	44078.5	0.4263	0.1323	3.2225	0.0013	0.025
ENSG00000107611	CUBN	282.688	0.6528	0.2025	3.2239	0.0013	0.025
ENSG00000087237	CETP	53.1798	-1.6198	0.5024	-3.2242	0.0013	0.025
ENSG00000205744	DENND1C	5883.63	0.3656	0.1134	3.2235	0.0013	0.025
ENSG00000063127	SLC6A16	207.171	0.8892	0.2758	3.2242	0.0013	0.025
ENSG00000130702	LAMA5	342.169	0.9288	0.2882	3.2232	0.0013	0.025
ENSG00000064886	CHI3L2	478.039	1.1419	0.3547	3.2197	0.0013	0.0252
ENSG00000226259	GTF2H2B	2810.68	-0.378	0.1175	-3.2177	0.0013	0.0254
ENSG00000163697	APBB2	739.546	0.8396	0.2611	3.2159	0.0013	0.0255
ENSG00000042980	ADAM28	5558.63	-0.4921	0.1532	-3.2129	0.0013	0.0256
ENSG00000104756	KCTD9	1730.86	-0.515	0.1602	-3.2137	0.0013	0.0256
ENSG00000166483	WEE1	2535.86	-0.3801	0.1182	-3.2143	0.0013	0.0256
ENSG00000156886	ITGAD	82.1347	1.5138	0.4709	3.2147	0.0013	0.0256
ENSG00000165476	REEP3	2163.41	-0.6378	0.1986	-3.2115	0.0013	0.0257
ENSG00000285801	AL133268.4	150.812	-0.9046	0.2817	-3.2111	0.0013	0.0258
ENSG00000138678	GPAT3	607.612	0.5554	0.1732	3.2068	0.0013	0.0261
ENSG00000104055	TGM5	403.141	1.0931	0.3408	3.2071	0.0013	0.0261
ENSG00000213047	DENND1B	5131.02	-0.408	0.1273	-3.2055	0.0013	0.0262
ENSG00000102189	EEA1	5672.82	-0.4245	0.1326	-3.2022	0.0014	0.0264
ENSG00000213316	LTC4S	1758.29	0.7122	0.2225	3.2006	0.0014	0.0266
ENSG00000169385	RNASE2	30138	0.4697	0.1471	3.1937	0.0014	0.0272
ENSG00000187862	TTC24	849.447	-0.5073	0.159	-3.1909	0.0014	0.0274
ENSG00000196923	PDLIM7	5699.67	0.4651	0.1458	3.191	0.0014	0.0274
ENSG00000197562	RAB40C	1566.7	0.4283	0.1343	3.1903	0.0014	0.0274
ENSG00000138386	NAB1	2165.32	-0.3784	0.1186	-3.1894	0.0014	0.0275
ENSG00000179832	MROH1	13067.1	0.4507	0.1414	3.1879	0.0014	0.0275
ENSG00000251322	SHANK3	407.933	1.0373	0.3253	3.1886	0.0014	0.0275
ENSG00000185585	OLFML2A	94.6673	-1.4097	0.4424	-3.1869	0.0014	0.0276
ENSG00000182871	COL18A1	625.207	0.7493	0.2351	3.1871	0.0014	0.0276
ENSG00000229512	AC068580.1	341.515	0.6943	0.2181	3.1834	0.0015	0.0278
ENSG00000196498	NCOR2	25067.9	0.3398	0.1067	3.1838	0.0015	0.0278
ENSG00000197930	ERO1A	11284.1	-0.4201	0.1321	-3.1793	0.0015	0.0282
ENSG00000159423	ALDH4A1	1242.9	0.4904	0.1543	3.1782	0.0015	0.0283
ENSG00000116793	PHTF1	4229.92	-0.352	0.1108	-3.1781	0.0015	0.0283
ENSG00000142733	MAP3K6	1137.96	0.4235	0.1335	3.1719	0.0015	0.0287
ENSG00000159374	M1AP	494.306	0.5991	0.1888	3.1737	0.0015	0.0287
ENSG00000151690	MFSD6	1610.59	-0.454	0.1431	-3.1716	0.0015	0.0287
ENSG00000069020	MAST4	2205.2	-0.5153	0.1624	-3.1735	0.0015	0.0287
ENSG00000113368	LMNB1	17764.4	-0.3853	0.1215	-3.1711	0.0015	0.0287
ENSG00000244198	AC004889.1	1068.78	0.7078	0.2231	3.1719	0.0015	0.0287
ENSG00000124181	PLCG1	550.426	-0.9022	0.2845	-3.1712	0.0015	0.0287
ENSG00000184313	MROH7	239.852	0.7044	0.2223	3.1691	0.0015	0.0288
ENSG00000136682	CBWD2	6519.61	-0.3395	0.1071	-3.1691	0.0015	0.0288
ENSG00000061918	GUCY1B1	913.476	-0.7696	0.243	-3.1675	0.0015	0.0288
ENSG00000153071	DAB2	3282.1	0.6032	0.1903	3.17	0.0015	0.0288
ENSG00000275713	HIST1H2BH	4201.23	-0.4892	0.1543	-3.1697	0.0015	0.0288
ENSG00000147650	LRP12	1109.51	-0.4549	0.1436	-3.1689	0.0015	0.0288
ENSG00000149212	SESN3	3118.04	0.5365	0.1693	3.1682	0.0015	0.0288
ENSG00000079385	CEACAM1	319.988	0.8289	0.2615	3.1704	0.0015	0.0288
ENSG00000050628	PTGER3	119.777	1.3255	0.4186	3.1665	0.0015	0.0289
ENSG00000203710	CR1	6505.98	1.324	0.4184	3.1642	0.0016	0.029
ENSG00000136720	HS6ST1	2965	0.3859	0.1219	3.165	0.0016	0.029
ENSG00000151575	TEX9	167.273	-0.9195	0.2906	-3.1644	0.0016	0.029
ENSG00000157216	SSBP3	8041.74	0.4328	0.1368	3.1632	0.0016	0.0291
ENSG00000169359	SLC33A1	940.234	-0.446	0.141	-3.1639	0.0016	0.0291
ENSG00000174842	GLMN	2038.06	-0.5052	0.1599	-3.1602	0.0016	0.0293
ENSG00000158473	CD1D	115.249	1.3253	0.4195	3.1593	0.0016	0.0293
ENSG00000177565	TBL1XR1	15991.3	-0.3597	0.1139	-3.1593	0.0016	0.0293
ENSG00000205176	REXO1L1P	66.9453	1.8008	0.5699	3.1599	0.0016	0.0293
ENSG00000161133	USP41	684.043	0.6353	0.201	3.1603	0.0016	0.0293
ENSG00000204653	ASPDH	221.53	0.7069	0.2239	3.1573	0.0016	0.0295
ENSG00000112208	BAG2	282.411	-0.9141	0.2898	-3.1541	0.0016	0.0297
ENSG00000119411	BSPRY	1322.21	0.4371	0.1385	3.1546	0.0016	0.0297
ENSG00000158985	CDC42SE2	8990.99	-0.4371	0.1386	-3.1532	0.0016	0.0298
ENSG00000166845	C18orf54	855.646	-0.5614	0.1781	-3.1519	0.0016	0.0299
ENSG00000102781	KATNAL1	816.194	-0.5202	0.1652	-3.1493	0.0016	0.0301
ENSG00000144821	MYH15	106.097	1.388	0.4408	3.1484	0.0016	0.0302
ENSG00000135678	CPM	1484.35	0.7383	0.2345	3.1482	0.0016	0.0302
ENSG00000124802	EEF1E1	668.704	-0.4846	0.154	-3.1464	0.0017	0.0303
ENSG00000146263	MMS22L	3233.22	-0.3638	0.1156	-3.147	0.0016	0.0303
ENSG00000229152	ANKRD10-IT1	740.852	-0.4637	0.1474	-3.1458	0.0017	0.0303
ENSG00000151414	NEK7	3883.05	-0.4263	0.1356	-3.1445	0.0017	0.0305
ENSG00000148400	NOTCH1	12747.1	0.4831	0.1538	3.1415	0.0017	0.0307
ENSG00000137225	CAPN11	202.773	0.8386	0.267	3.1408	0.0017	0.0308
ENSG00000206538	VGLL3	51.6274	-1.7291	0.5508	-3.1396	0.0017	0.0309
ENSG00000183735	TBK1	5638.74	-0.3533	0.1126	-3.1376	0.0017	0.031
ENSG00000067064	IDI1	5412.73	-0.3884	0.1239	-3.1355	0.0017	0.0312
ENSG00000284634	AC092821.3	224.894	0.7142	0.2278	3.1356	0.0017	0.0312
ENSG00000223764	LINC02593	108.577	1.2112	0.3865	3.134	0.0017	0.0313
ENSG00000105875	WDR91	3823.94	0.4126	0.1317	3.1325	0.0017	0.0315
ENSG00000158828	PINK1	929.816	0.5257	0.168	3.1301	0.0017	0.0316
ENSG00000115289	PCGF1	1763.98	0.4107	0.1312	3.1313	0.0017	0.0316
ENSG00000147408	CSGALNACT1	655.96	0.8123	0.2595	3.1305	0.0017	0.0316
ENSG00000069667	RORA	392.187	-0.7225	0.2308	-3.1301	0.0017	0.0316
ENSG00000155380	SLC16A1	1245.79	-0.705	0.2253	-3.1285	0.0018	0.0317
ENSG00000131788	PIAS3	1898.57	0.4176	0.1335	3.1279	0.0018	0.0318
ENSG00000279541	AC005261.6	275.36	-0.7077	0.2263	-3.1269	0.0018	0.0318
ENSG00000274333	CU633967.1	2159.03	-0.3901	0.1247	-3.1273	0.0018	0.0318
ENSG00000188529	SRSF10	9242.83	-0.3272	0.1047	-3.1238	0.0018	0.032
ENSG00000277775	HIST1H3F	4429.96	-0.4443	0.1423	-3.1237	0.0018	0.032
ENSG00000124762	CDKN1A	4561.62	-0.4858	0.1555	-3.125	0.0018	0.032
ENSG00000158555	GDPD5	883.859	0.5401	0.1729	3.1248	0.0018	0.032
ENSG00000133065	SLC41A1	142.07	-0.9538	0.3058	-3.1188	0.0018	0.0325
ENSG00000144381	HSPD1	27499.5	-0.3575	0.1146	-3.119	0.0018	0.0325
ENSG00000233452	STXBP5-AS1	476.395	0.79	0.2537	3.1142	0.0018	0.033
ENSG00000173511	VEGFB	1750.07	0.3817	0.1226	3.1139	0.0018	0.033
ENSG00000197948	FCHSD1	2651.78	0.3918	0.126	3.1098	0.0019	0.0334
ENSG00000095383	TBC1D2	3582.03	0.5423	0.1744	3.109	0.0019	0.0334
ENSG00000251364	AC107884.1	274.917	0.704	0.2266	3.1063	0.0019	0.0337
ENSG00000162738	VANGL2	60.9864	-1.7395	0.5602	-3.1049	0.0019	0.0338
ENSG00000160145	KALRN	64.839	-1.3601	0.4381	-3.1046	0.0019	0.0338
ENSG00000173960	UBXN2A	1540.97	-0.452	0.1457	-3.1024	0.0019	0.034
ENSG00000153140	CETN3	1098.39	-0.4526	0.1459	-3.103	0.0019	0.034
ENSG00000132510	KDM6B	7750.45	0.341	0.1099	3.1028	0.0019	0.034
ENSG00000112972	HMGCS1	7880.62	-0.5489	0.177	-3.1008	0.0019	0.0341
ENSG00000149927	DOC2A	311.979	0.6641	0.2142	3.1001	0.0019	0.0342
ENSG00000163346	PBXIP1	9501.16	0.3738	0.1207	3.0983	0.0019	0.0344
ENSG00000189350	TOGARAM2	555.538	0.5058	0.1633	3.0968	0.002	0.0345
ENSG00000077585	GPR137B	749.655	0.6434	0.2078	3.096	0.002	0.0346
ENSG00000175548	ALG10B	1153.32	-0.4282	0.1384	-3.0953	0.002	0.0346
ENSG00000277991	FP236241.1	1874.97	-0.3928	0.127	-3.0928	0.002	0.0348
ENSG00000276289	KCNE1B	96.8007	1.3259	0.4287	3.0926	0.002	0.0348
ENSG00000145736	GTF2H2	5185.61	-0.36	0.1165	-3.0903	0.002	0.0351
ENSG00000168765	GSTM4	1364.53	0.4878	0.158	3.088	0.002	0.0353
ENSG00000118496	FBXO30	1847.3	-0.3822	0.1238	-3.0866	0.002	0.0354
ENSG00000155330	C16orf87	1173.02	-0.4925	0.1595	-3.0867	0.002	0.0354
ENSG00000130270	ATP8B3	1975.93	0.4537	0.147	3.0871	0.002	0.0354
ENSG00000124313	IQSEC2	808.567	0.5628	0.1825	3.084	0.002	0.0357
ENSG00000259207	ITGB3	128.298	-1.4283	0.4633	-3.0827	0.0021	0.0358
ENSG00000123552	USP45	1605.41	-0.4378	0.1421	-3.0808	0.0021	0.0359
ENSG00000171843	MLLT3	474.385	-0.8508	0.2762	-3.0808	0.0021	0.0359
ENSG00000123685	BATF3	69.4367	-1.7805	0.578	-3.0802	0.0021	0.036
ENSG00000089327	FXYD5	36568.5	0.4513	0.1465	3.0794	0.0021	0.036
ENSG00000127527	EPS15L1	8435.04	0.3326	0.1082	3.0732	0.0021	0.0367
ENSG00000099992	TBC1D10A	467.542	0.5739	0.1868	3.0722	0.0021	0.0368
ENSG00000255529	POLR2M	1088.68	-0.4628	0.1507	-3.0709	0.0021	0.037
ENSG00000118985	ELL2	3969.15	0.4764	0.1552	3.0696	0.0021	0.0371
ENSG00000119335	SET	35911.8	-0.3459	0.1129	-3.0633	0.0022	0.0378
ENSG00000113161	HMGCR	14267	-0.3339	0.1091	-3.0615	0.0022	0.038
ENSG00000126351	THRA	2056.8	0.4043	0.1321	3.0615	0.0022	0.038
ENSG00000168502	MTCL1	367.605	0.6288	0.2056	3.0586	0.0022	0.0383
ENSG00000130827	PLXNA3	2320.53	0.3919	0.1282	3.0565	0.0022	0.0385
ENSG00000168672	LRATD2	182.796	1.5059	0.4929	3.0549	0.0023	0.0386
ENSG00000110076	NRXN2	1741.47	0.4685	0.1533	3.0562	0.0022	0.0386
ENSG00000167850	CD300C	635.413	0.5828	0.1908	3.0552	0.0022	0.0386
ENSG00000286035	AC073840.1	177.667	0.7802	0.2555	3.0542	0.0023	0.0387
ENSG00000118113	MMP8	316.444	1.1129	0.3644	3.054	0.0023	0.0387
ENSG00000168916	ZNF608	456.953	0.8049	0.2639	3.0501	0.0023	0.039
ENSG00000137331	IER3	1174.51	0.6379	0.2091	3.0509	0.0023	0.039
ENSG00000059377	TBXAS1	9315.72	0.3255	0.1067	3.0504	0.0023	0.039
ENSG00000166046	TCP11L2	1237.08	0.4821	0.158	3.0508	0.0023	0.039
ENSG00000104626	ERI1	2456.02	-0.6098	0.2	-3.0497	0.0023	0.0391
ENSG00000135679	MDM2	14426.3	-0.398	0.1305	-3.0487	0.0023	0.0391
ENSG00000175105	ZNF654	2563.6	-0.433	0.1422	-3.0454	0.0023	0.0395
ENSG00000156011	PSD3	314.927	-0.6189	0.2033	-3.0439	0.0023	0.0397
ENSG00000176463	SLCO3A1	4146.51	0.3452	0.1134	3.0436	0.0023	0.0397
ENSG00000168487	BMP1	3237.76	0.4407	0.1449	3.041	0.0024	0.0399
ENSG00000270055	AC127502.2	1579.87	-0.6367	0.2094	-3.041	0.0024	0.0399
ENSG00000196476	C20orf96	1502.3	0.4096	0.1346	3.042	0.0023	0.0399
ENSG00000186399	GOLGA8R	9504.77	-0.3159	0.1039	-3.0402	0.0024	0.04
ENSG00000091317	CMTM6	7792.26	-0.3962	0.1304	-3.0383	0.0024	0.0401
ENSG00000165028	NIPSNAP3B	577.659	-0.5789	0.1905	-3.0384	0.0024	0.0401
ENSG00000176845	METRNL	1531.43	0.3806	0.1253	3.039	0.0024	0.0401
ENSG00000119866	BCL11A	4957.57	-0.3833	0.1262	-3.037	0.0024	0.0402
ENSG00000110958	PTGES3	19757.9	-0.3607	0.1188	-3.037	0.0024	0.0402
ENSG00000237513	AC007384.1	404.055	-0.6896	0.2272	-3.0353	0.0024	0.0403
ENSG00000204977	TRIM13	2669.52	-0.4153	0.1369	-3.0344	0.0024	0.0403
ENSG00000165501	LRR1	909.176	-0.4628	0.1524	-3.036	0.0024	0.0403
ENSG00000171916	LGALS9C	54.9117	1.3044	0.4298	3.0346	0.0024	0.0403
ENSG00000279602	AC109326.1	893.464	0.9151	0.3014	3.0361	0.0024	0.0403
ENSG00000175711	B3GNTL1	5499.49	0.3729	0.1229	3.0348	0.0024	0.0403
ENSG00000178074	C2orf69	1006.62	-0.441	0.1454	-3.0326	0.0024	0.0405
ENSG00000122547	EEPD1	666.825	0.5372	0.1771	3.0329	0.0024	0.0405
ENSG00000172260	NEGR1	846.306	-0.6229	0.2055	-3.0305	0.0024	0.0407
ENSG00000115107	STEAP3	1376.92	0.49	0.1617	3.0305	0.0024	0.0407
ENSG00000149577	SIDT2	3233.73	0.3875	0.1279	3.0305	0.0024	0.0407
ENSG00000274611	TBC1D3	1596.49	0.3724	0.1229	3.0297	0.0024	0.0407
ENSG00000176945	MUC20	115.305	0.8992	0.2969	3.0288	0.0025	0.0408
ENSG00000135045	C9orf40	315.668	-0.6442	0.2127	-3.0283	0.0025	0.0408
ENSG00000104131	EIF3J	5807.35	-0.375	0.1238	-3.029	0.0025	0.0408
ENSG00000197822	OCLN	1614.83	-0.3972	0.1312	-3.0274	0.0025	0.0409
ENSG00000168077	SCARA3	211.437	1.1263	0.3721	3.0267	0.0025	0.0409
ENSG00000163964	PIGX	1176.14	-0.4038	0.1335	-3.0249	0.0025	0.0411
ENSG00000106330	MOSPD3	1127.56	0.5063	0.1674	3.0251	0.0025	0.0411
ENSG00000183336	BOLA2	73.3914	-1.1774	0.3892	-3.0256	0.0025	0.0411
ENSG00000234518	PTGES3P1	108.43	-1.2656	0.4186	-3.0231	0.0025	0.0412
ENSG00000196352	CD55	5942.6	0.4158	0.1375	3.024	0.0025	0.0412
ENSG00000163191	S100A11	12776.7	0.4075	0.1348	3.0222	0.0025	0.0413
ENSG00000130649	CYP2E1	82.2121	1.288	0.4262	3.0222	0.0025	0.0413
ENSG00000093072	ADA2	22477.1	0.5615	0.1858	3.022	0.0025	0.0413
ENSG00000131242	RAB11FIP4	684.776	0.4625	0.1531	3.0207	0.0025	0.0414
ENSG00000171617	ENC1	1842.64	0.6032	0.1998	3.0188	0.0025	0.0416
ENSG00000181104	F2R	105.202	-1.0734	0.3558	-3.017	0.0026	0.0418
ENSG00000260135	MMP2-AS1	254.588	1.2996	0.4307	3.0171	0.0026	0.0418
ENSG00000147036	LANCL3	203.994	-0.7361	0.244	-3.0171	0.0026	0.0418
ENSG00000142583	SLC2A5	4224.97	0.4417	0.1465	3.0147	0.0026	0.0419
ENSG00000155363	MOV10	2904.8	-0.656	0.2175	-3.0159	0.0026	0.0419
ENSG00000145284	SCD5	516.473	-0.6905	0.229	-3.0153	0.0026	0.0419
ENSG00000158201	ABHD3	1248.48	-0.3949	0.131	-3.0155	0.0026	0.0419
ENSG00000163931	TKT	58412.1	0.3377	0.1121	3.0128	0.0026	0.0421
ENSG00000125753	VASP	14071.3	0.3805	0.1263	3.0127	0.0026	0.0421
ENSG00000127995	CASD1	2459.36	-0.4198	0.1395	-3.0103	0.0026	0.0422
ENSG00000169398	PTK2	215.169	-0.9117	0.3028	-3.0109	0.0026	0.0422
ENSG00000165512	ZNF22	1432.85	-0.3992	0.1326	-3.0106	0.0026	0.0422
ENSG00000186187	ZNRF1	2714.04	-0.3451	0.1146	-3.0106	0.0026	0.0422
ENSG00000197766	CFD	25931.4	0.7206	0.2393	3.0118	0.0026	0.0422
ENSG00000163993	S100P	442.454	0.9354	0.3108	3.0097	0.0026	0.0423
ENSG00000183527	PSMG1	2643.49	-0.4231	0.1407	-3.0076	0.0026	0.0426
ENSG00000136404	TM6SF1	1118.06	0.4891	0.1628	3.0042	0.0027	0.0429
ENSG00000134504	KCTD1	322.827	0.5783	0.1924	3.0051	0.0027	0.0429
ENSG00000253625	IGKV2-23	134.073	1.1093	0.3695	3.0026	0.0027	0.0431
ENSG00000130958	SLC35D2	317.004	-0.6023	0.2006	-3.0026	0.0027	0.0431
ENSG00000212195	RF00012	384.995	0.8148	0.2714	3.0024	0.0027	0.0431
ENSG00000100330	MTMR3	1605.1	0.3986	0.1328	3.0021	0.0027	0.0431
ENSG00000203943	SAMD13	196.009	-0.7122	0.2374	-3	0.0027	0.0433
ENSG00000122566	HNRNPA2B1	77656.2	-0.3149	0.105	-3.0002	0.0027	0.0433
ENSG00000105677	TMEM147	3096.11	0.3363	0.1121	3.0002	0.0027	0.0433
ENSG00000101574	METTL4	785.633	-0.4859	0.1621	-2.9986	0.0027	0.0434
ENSG00000143476	DTL	2856.91	-0.4241	0.1415	-2.998	0.0027	0.0435
ENSG00000285793	AC125232.2	262.464	-0.7195	0.2401	-2.996	0.0027	0.0436
ENSG00000286419	AC097637.3	199.907	0.7893	0.2634	2.9962	0.0027	0.0436
ENSG00000163975	MELTF	462.214	-0.5303	0.177	-2.9962	0.0027	0.0436
ENSG00000160570	DEDD2	1554.02	0.398	0.1329	2.9957	0.0027	0.0436
ENSG00000117620	SLC35A3	1376.09	-0.4129	0.1379	-2.9944	0.0027	0.0437
ENSG00000105404	RABAC1	1110.93	0.4506	0.1504	2.9949	0.0027	0.0437
ENSG00000147394	ZNF185	7577.17	0.3255	0.1087	2.9952	0.0027	0.0437
ENSG00000128059	PPAT	1801.65	-0.5287	0.1767	-2.9921	0.0028	0.0439
ENSG00000158856	DMTN	160.13	-0.9946	0.3324	-2.9919	0.0028	0.0439
ENSG00000141503	MINK1	7089.38	0.3352	0.1121	2.9918	0.0028	0.0439
ENSG00000198728	LDB1	8003.13	0.3174	0.1061	2.9909	0.0028	0.044
ENSG00000196933	RPS26P11	63.2118	-1.4224	0.4756	-2.9908	0.0028	0.044
ENSG00000117226	GBP3	1816.88	-0.7249	0.2426	-2.9883	0.0028	0.0443
ENSG00000122642	FKBP9	402.845	-0.5907	0.1976	-2.9889	0.0028	0.0443
ENSG00000071553	ATP6AP1	16259.2	0.3213	0.1076	2.9874	0.0028	0.0444
ENSG00000054983	GALC	3934.58	-0.3829	0.1282	-2.9863	0.0028	0.0445
ENSG00000023892	DEF6	4964.49	0.3422	0.1147	2.9842	0.0028	0.0447
ENSG00000159640	ACE	177.141	1.1004	0.3687	2.9842	0.0028	0.0447
ENSG00000100427	MLC1	18575.4	0.4291	0.1438	2.9849	0.0028	0.0447
ENSG00000134897	BIVM	765.71	-0.4961	0.1664	-2.981	0.0029	0.0451
ENSG00000277117	FP565260.3	1236.57	0.5164	0.1732	2.9811	0.0029	0.0451
ENSG00000177272	KCNA3	217.331	-0.7148	0.2399	-2.9798	0.0029	0.0452
ENSG00000233762	AC007969.1	722.124	0.7295	0.2449	2.9792	0.0029	0.0453
ENSG00000271425	NBPF10	13127	0.3269	0.1098	2.9783	0.0029	0.0454
ENSG00000072110	ACTN1	31902.6	0.4076	0.1369	2.9776	0.0029	0.0454
ENSG00000104442	ARMC1	2354.69	-0.3593	0.1207	-2.9763	0.0029	0.0456
ENSG00000188559	RALGAPA2	13082.9	0.3844	0.1292	2.9757	0.0029	0.0456
ENSG00000185842	DNAH14	1117.14	-0.4433	0.149	-2.9751	0.0029	0.0457
ENSG00000139679	LPAR6	499.211	-0.7753	0.2607	-2.9743	0.0029	0.0458
ENSG00000244734	HBB	264.217	-1.1007	0.3702	-2.973	0.0029	0.0459
ENSG00000135541	AHI1	2041.91	-0.4074	0.1371	-2.9718	0.003	0.046
ENSG00000211584	SLC48A1	1444.98	0.4885	0.1644	2.9723	0.003	0.046
ENSG00000117906	RCN2	2152.75	-0.3987	0.1342	-2.971	0.003	0.0461
ENSG00000120159	CAAP1	1291.15	-0.4354	0.1467	-2.9683	0.003	0.0464
ENSG00000198056	PRIM1	1855.64	-0.3788	0.1276	-2.9687	0.003	0.0464
ENSG00000083290	ULK2	170.078	-0.8479	0.2858	-2.9665	0.003	0.0466
ENSG00000215784	FAM72D	690.688	-0.468	0.1578	-2.966	0.003	0.0467
ENSG00000142798	HSPG2	5483.31	0.4078	0.1376	2.9644	0.003	0.0468
ENSG00000123609	NMI	6280.46	-0.4347	0.1466	-2.9648	0.003	0.0468
ENSG00000066294	CD84	17783.2	0.4323	0.1459	2.9635	0.003	0.0469
ENSG00000157693	TMEM268	964.084	-0.6506	0.2197	-2.9612	0.0031	0.0472
ENSG00000238227	TMEM250	1537.9	-0.3886	0.1312	-2.9605	0.0031	0.0473
ENSG00000277152	AC110048.2	159.113	0.8889	0.3003	2.9598	0.0031	0.0474
ENSG00000104419	NDRG1	14487.4	0.4105	0.1388	2.9575	0.0031	0.0476
ENSG00000271394	RF00100	118.581	-8.2567	2.7915	-2.9578	0.0031	0.0476
ENSG00000077800	FKBP6	47.1072	1.5496	0.524	2.957	0.0031	0.0477
ENSG00000186831	KRT17P2	119.213	1.025	0.3467	2.9562	0.0031	0.0477
ENSG00000176978	DPP7	13297.2	0.3799	0.1286	2.9531	0.0031	0.0482
ENSG00000163655	GMPS	8707.69	-0.3265	0.1106	-2.9521	0.0032	0.0483
ENSG00000101384	JAG1	4192.83	0.4904	0.1662	2.9513	0.0032	0.0484
ENSG00000228626	AC245100.3	126.953	1.0688	0.3623	2.9497	0.0032	0.0485
ENSG00000164187	LMBRD2	2411.39	-0.3659	0.124	-2.9502	0.0032	0.0485
ENSG00000120694	HSPH1	8145.09	-0.3901	0.1322	-2.9503	0.0032	0.0485
ENSG00000115255	REEP6	211.332	0.7036	0.2386	2.9492	0.0032	0.0485
ENSG00000131037	EPS8L1	361.094	0.5809	0.197	2.949	0.0032	0.0485
ENSG00000145907	G3BP1	20026.6	-0.3379	0.1146	-2.9476	0.0032	0.0487
ENSG00000121413	ZSCAN18	884.81	0.4179	0.1418	2.9465	0.0032	0.0488
ENSG00000131584	ACAP3	4081.99	0.4027	0.1368	2.9429	0.0033	0.0494
ENSG00000179364	PACS2	3611.36	0.3442	0.117	2.9418	0.0033	0.0495
ENSG00000126709	IFI6	4192.68	0.4546	0.1546	2.9407	0.0033	0.0496
ENSG00000106397	PLOD3	5485.45	0.3403	0.1158	2.939	0.0033	0.0498
ENSG00000164985	PSIP1	7302.24	-0.3445	0.1172	-2.9383	0.0033	0.0498
ENSG00000277879	AL391988.1	108.75	0.9155	0.3116	2.9385	0.0033	0.0498
ENSG00000257698	GIHCG	5694.22	0.4809	0.1636	2.9388	0.0033	0.0498
ENSG00000276975	HYDIN2	95.217	0.9292	0.3164	2.9367	0.0033	0.05
ENSG00000198719	DLL1	54.5235	1.4242	0.4849	2.9372	0.0033	0.05
ENSG00000177469	CAVIN1	201.069	-0.9697	0.3304	-2.9351	0.0033	0.0502
ENSG00000245937	LINC01184	627.962	-0.4728	0.1611	-2.9339	0.0033	0.0504
ENSG00000134250	NOTCH2	26014.7	0.3088	0.1053	2.9324	0.0034	0.0505
ENSG00000164031	DNAJB14	4107.3	-0.3328	0.1135	-2.9329	0.0034	0.0505
ENSG00000116918	TSNAX	2224.51	-0.3782	0.129	-2.9311	0.0034	0.0507
ENSG00000277067	CU634019.1	1378.55	-0.3854	0.1316	-2.9281	0.0034	0.0512
ENSG00000260802	SERTM2	51.1345	-1.763	0.6022	-2.9276	0.0034	0.0512
ENSG00000198919	DZIP3	1176.16	-0.4137	0.1414	-2.9268	0.0034	0.0513
ENSG00000004660	CAMKK1	820.964	0.6694	0.2289	2.925	0.0034	0.0515
ENSG00000253716	MINCR	260.929	0.6193	0.2119	2.9229	0.0035	0.0518
ENSG00000038274	MAT2B	5885.29	-0.3094	0.1059	-2.922	0.0035	0.0519
ENSG00000152661	GJA1	177.933	-1.1937	0.4086	-2.9212	0.0035	0.052
ENSG00000135549	PKIB	326.331	-1.1702	0.4007	-2.9205	0.0035	0.052
ENSG00000136999	CCN3	592.891	0.8294	0.284	2.9206	0.0035	0.052
ENSG00000206127	GOLGA8O	8559.22	-0.3054	0.1046	-2.92	0.0035	0.052
ENSG00000215067	ALOX12-AS1	1001.7	0.4095	0.1403	2.9197	0.0035	0.052
ENSG00000101439	CST3	10793.9	0.3872	0.1326	2.9204	0.0035	0.052
ENSG00000237484	LINC01684	46.1319	-1.446	0.4949	-2.9217	0.0035	0.052
ENSG00000164164	OTUD4	7492.79	-0.346	0.1186	-2.9178	0.0035	0.0523
ENSG00000146858	ZC3HAV1L	767.146	-0.5213	0.1787	-2.9164	0.0035	0.0524
ENSG00000187866	FAM122A	546.921	-0.4841	0.166	-2.9168	0.0035	0.0524
ENSG00000156110	ADK	3087.54	-0.4264	0.1462	-2.9171	0.0035	0.0524
ENSG00000112874	NUDT12	278.184	-0.7734	0.2655	-2.9133	0.0036	0.0529
ENSG00000162139	NEU3	3177.66	0.423	0.1452	2.9126	0.0036	0.0529
ENSG00000144744	UBA3	7295.53	-0.3275	0.1126	-2.909	0.0036	0.0535
ENSG00000177917	ARL6IP6	1462.92	-0.3725	0.1281	-2.9076	0.0036	0.0537
ENSG00000121552	CSTA	11956.8	0.4148	0.1426	2.9076	0.0036	0.0537
ENSG00000099822	HCN2	93.6552	0.9665	0.3325	2.9071	0.0036	0.0537
ENSG00000178404	CEP295NL	216.906	0.6949	0.2391	2.9061	0.0037	0.0538
ENSG00000143546	S100A8	10423.2	1.408	0.4847	2.9051	0.0037	0.0539
ENSG00000118495	PLAGL1	3408.45	-0.4271	0.147	-2.9052	0.0037	0.0539
ENSG00000006634	DBF4	2096.28	-0.3901	0.1343	-2.9051	0.0037	0.0539
ENSG00000080298	RFX3	977.631	-0.4536	0.1563	-2.9022	0.0037	0.0543
ENSG00000099958	DERL3	305.308	0.8354	0.2879	2.902	0.0037	0.0543
ENSG00000164163	ABCE1	9436.6	-0.418	0.1442	-2.8984	0.0038	0.0548
ENSG00000121417	ZNF211	942.356	0.4041	0.1394	2.8989	0.0037	0.0548
ENSG00000275496	CU633906.1	1365.27	-0.3798	0.131	-2.8983	0.0038	0.0548
ENSG00000115963	RND3	152.844	-1.3091	0.4518	-2.8971	0.0038	0.0549
ENSG00000180008	SOCS4	2686.3	-0.3957	0.1366	-2.8972	0.0038	0.0549
ENSG00000277437	FP671120.1	4579.08	-1.2599	0.4348	-2.8976	0.0038	0.0549
ENSG00000163428	LRRC58	5415.74	-0.3905	0.1348	-2.8959	0.0038	0.0551
ENSG00000273319	AC058791.1	303.706	-0.6359	0.2196	-2.8951	0.0038	0.0551
ENSG00000165801	ARHGEF40	5180.74	0.4511	0.1558	2.8952	0.0038	0.0551
ENSG00000026652	AGPAT4	539.979	0.5231	0.1807	2.8945	0.0038	0.0552
ENSG00000203747	FCGR3A	286.729	1.1178	0.3864	2.8927	0.0038	0.0554
ENSG00000273033	LINC02035	820.704	0.4717	0.1632	2.8894	0.0039	0.056
ENSG00000185033	SEMA4B	1177.6	0.4261	0.1475	2.8884	0.0039	0.0561
ENSG00000124788	ATXN1	3192.15	0.4626	0.1603	2.8867	0.0039	0.0564
ENSG00000134463	ECHDC3	103.109	-1.0512	0.3645	-2.8843	0.0039	0.0567
ENSG00000067606	PRKCZ	547.568	0.5927	0.2056	2.8835	0.0039	0.0568
ENSG00000158062	UBXN11	3547.82	0.3835	0.133	2.8828	0.0039	0.0568
ENSG00000091409	ITGA6	2886.64	0.3778	0.1311	2.8825	0.0039	0.0568
ENSG00000198324	PHETA1	435.868	0.6653	0.2308	2.8831	0.0039	0.0568
ENSG00000181409	AATK	313.213	0.5998	0.2081	2.8823	0.0039	0.0568
ENSG00000167604	NFKBID	1656.81	0.3708	0.1286	2.883	0.0039	0.0568
ENSG00000183506	PI4KAP2	4125.46	0.3692	0.1281	2.8827	0.0039	0.0568
ENSG00000161813	LARP4	6333.75	-0.3392	0.1177	-2.8814	0.004	0.0569
ENSG00000096968	JAK2	6146.08	-0.4706	0.1636	-2.876	0.004	0.0578
ENSG00000262943	ALOX12P2	159.005	0.7556	0.2628	2.875	0.004	0.0579
ENSG00000092445	TYRO3	826.572	0.5211	0.1813	2.8745	0.004	0.058
ENSG00000181631	P2RY13	1109.83	0.8092	0.2816	2.8733	0.0041	0.0581
ENSG00000180044	C3orf80	324.879	-0.6951	0.2419	-2.8731	0.0041	0.0581
ENSG00000198624	CCDC69	4577.85	0.4317	0.1502	2.8737	0.0041	0.0581
ENSG00000133805	AMPD3	3479.25	0.4932	0.1716	2.8738	0.0041	0.0581
ENSG00000109929	SC5D	2926.55	-0.3513	0.1223	-2.8721	0.0041	0.0582
ENSG00000267040	AC027097.1	165.335	-0.7142	0.2489	-2.8695	0.0041	0.0586
ENSG00000238121	LINC00426	317.947	0.561	0.1956	2.8686	0.0041	0.0588
ENSG00000131398	KCNC3	425.154	0.6306	0.22	2.8668	0.0041	0.059
ENSG00000138496	PARP9	4258.27	-0.6637	0.2316	-2.8661	0.0042	0.0591
ENSG00000171914	TLN2	348.97	0.6637	0.2317	2.8647	0.0042	0.0593
ENSG00000141504	SAT2	2120.98	0.38	0.1327	2.8644	0.0042	0.0593
ENSG00000168071	CCDC88B	3895.83	0.3591	0.1255	2.8613	0.0042	0.0599
ENSG00000164484	TMEM200A	52.6786	-1.9483	0.6813	-2.8596	0.0042	0.0602
ENSG00000126432	PRDX5	12295.4	0.3229	0.1129	2.859	0.0042	0.0602
ENSG00000167766	ZNF83	5079.72	0.3369	0.1178	2.8589	0.0043	0.0602
ENSG00000114841	DNAH1	6989.52	0.3481	0.1218	2.8577	0.0043	0.0603
ENSG00000124491	F13A1	637.12	0.6964	0.2437	2.8574	0.0043	0.0603
ENSG00000225489	AL354707.1	104.587	-1.1477	0.4017	-2.8573	0.0043	0.0603
ENSG00000139826	ABHD13	1317.32	-0.4012	0.1404	-2.8574	0.0043	0.0603
ENSG00000198848	CES1	2780.14	2.7974	0.9793	2.8565	0.0043	0.0604
ENSG00000213853	EMP2	98.1214	0.9493	0.3325	2.8549	0.0043	0.0606
ENSG00000159860	TCAF2P1	116.594	-0.9614	0.3368	-2.8546	0.0043	0.0607
ENSG00000143155	TIPRL	3725.04	-0.3158	0.1107	-2.8528	0.0043	0.0609
ENSG00000212829	RPS26P3	67.8893	-1.4188	0.4973	-2.8528	0.0043	0.0609
ENSG00000175591	P2RY2	1189.97	0.5529	0.1938	2.8527	0.0043	0.0609
ENSG00000141582	CBX4	2744.51	0.3832	0.1344	2.8522	0.0043	0.0609
ENSG00000164542	KIAA0895	139.949	-0.864	0.3032	-2.8497	0.0044	0.0614
ENSG00000072818	ACAP1	9533.06	0.3224	0.1133	2.8465	0.0044	0.0619
ENSG00000132963	POMP	7291.14	-0.3779	0.1328	-2.8455	0.0044	0.0621
ENSG00000171858	RPS21	76327.9	0.5254	0.1848	2.8439	0.0045	0.0623
ENSG00000228474	OST4	8222.77	0.3449	0.1213	2.8426	0.0045	0.0625
ENSG00000093144	ECHDC1	4469.46	-0.3092	0.1088	-2.8413	0.0045	0.0627
ENSG00000104774	MAN2B1	41416.4	0.3044	0.1072	2.8404	0.0045	0.0629
ENSG00000023516	AKAP11	5476.32	-0.3432	0.1209	-2.8382	0.0045	0.0632
ENSG00000181982	CCDC149	1152.33	0.4584	0.1616	2.8371	0.0046	0.0634
ENSG00000178115	GOLGA8Q	7017.99	-0.3151	0.1111	-2.8352	0.0046	0.0637
ENSG00000131401	NAPSB	591.505	-0.702	0.2476	-2.8355	0.0046	0.0637
ENSG00000127954	STEAP4	84.5537	1.3788	0.4865	2.8341	0.0046	0.0639
ENSG00000137500	CCDC90B	2829.32	-0.3441	0.1215	-2.8326	0.0046	0.0641
ENSG00000111057	KRT18	1012.51	0.5418	0.1913	2.8319	0.0046	0.0642
ENSG00000163006	CCDC138	912.528	-0.4097	0.1448	-2.8305	0.0046	0.0644
ENSG00000038210	PI4K2B	1799.56	-0.3855	0.1362	-2.8305	0.0046	0.0644
ENSG00000109475	RPL34	96461.6	0.3511	0.1241	2.8301	0.0047	0.0644
ENSG00000106211	HSPB1	3962.08	0.4196	0.1484	2.828	0.0047	0.0645
ENSG00000174099	MSRB3	8067.17	0.313	0.1106	2.8287	0.0047	0.0645
ENSG00000103888	CEMIP	612.96	-0.713	0.2521	-2.8288	0.0047	0.0645
ENSG00000103187	COTL1	7553.96	0.359	0.1269	2.8279	0.0047	0.0645
ENSG00000198053	SIRPA	14246.9	0.3584	0.1267	2.8289	0.0047	0.0645
ENSG00000100027	YPEL1	278.767	0.7083	0.2504	2.8287	0.0047	0.0645
ENSG00000253522	MIR3142HG	214.101	-0.7106	0.2514	-2.8264	0.0047	0.0648
ENSG00000183134	PTGDR2	196.099	0.9906	0.3505	2.826	0.0047	0.0648
ENSG00000123095	BHLHE41	105.045	1.1192	0.396	2.8261	0.0047	0.0648
ENSG00000107521	HPS1	9386.64	0.3456	0.1223	2.8252	0.0047	0.0649
ENSG00000100448	CTSG	72136.1	1.1908	0.4215	2.825	0.0047	0.0649
ENSG00000120594	PLXDC2	10187.2	0.4726	0.1674	2.8237	0.0047	0.065
ENSG00000196850	PPTC7	3320.72	-0.3846	0.1362	-2.8239	0.0047	0.065
ENSG00000094916	CBX5	11832.7	-0.3213	0.1138	-2.8233	0.0048	0.0651
ENSG00000105810	CDK6	27270.7	-0.3861	0.1368	-2.8218	0.0048	0.0652
ENSG00000125657	TNFSF9	414.793	0.5168	0.1831	2.8219	0.0048	0.0652
ENSG00000184979	USP18	297.847	-0.7734	0.274	-2.8226	0.0048	0.0652
ENSG00000075239	ACAT1	3754.72	-0.3255	0.1154	-2.8213	0.0048	0.0653
ENSG00000187257	RSBN1L	3435.9	-0.3213	0.1139	-2.8202	0.0048	0.0654
ENSG00000110660	SLC35F2	2023.83	-0.3685	0.1307	-2.82	0.0048	0.0654
ENSG00000135269	TES	3724.11	-0.3297	0.117	-2.8178	0.0048	0.0658
ENSG00000119686	FLVCR2	852.623	0.483	0.1715	2.8162	0.0049	0.066
ENSG00000166411	IDH3A	2547.3	-0.3444	0.1223	-2.8164	0.0049	0.066
ENSG00000163378	EOGT	2381.47	-0.3426	0.1217	-2.8151	0.0049	0.0662
ENSG00000075790	BCAP29	2507.92	-0.3939	0.1399	-2.815	0.0049	0.0662
ENSG00000128050	PAICS	8902.1	-0.3854	0.137	-2.8139	0.0049	0.0663
ENSG00000136244	IL6	69.197	-1.7865	0.6349	-2.8137	0.0049	0.0663
ENSG00000139880	CDH24	428.209	0.5797	0.206	2.8135	0.0049	0.0663
ENSG00000138018	SELENOI	2241.12	-0.4446	0.1581	-2.8125	0.0049	0.0664
ENSG00000172115	CYCS	6413.16	-0.4449	0.1582	-2.813	0.0049	0.0664
ENSG00000179899	PHC1P1	957.822	0.3871	0.1376	2.8126	0.0049	0.0664
ENSG00000104427	ZC2HC1A	119.451	1.2584	0.4475	2.8118	0.0049	0.0665
ENSG00000050165	DKK3	57.059	-1.3835	0.4923	-2.8104	0.0049	0.0666
ENSG00000231645	KRT17P6	134.941	0.9053	0.3221	2.8106	0.0049	0.0666
ENSG00000141753	IGFBP4	176.684	-0.9601	0.3415	-2.8109	0.0049	0.0666
ENSG00000171943	SRGAP2C	3891.8	-0.3248	0.1157	-2.8071	0.005	0.067
ENSG00000163512	AZI2	3042.12	0.3969	0.1414	2.8069	0.005	0.067
ENSG00000004059	ARF5	3944.86	0.3296	0.1174	2.8085	0.005	0.067
ENSG00000110811	P3H3	432.885	0.7098	0.2529	2.8067	0.005	0.067
ENSG00000231607	DLEU2	1412.84	-0.4182	0.149	-2.8076	0.005	0.067
ENSG00000166104	AC126323.1	170.728	1.0814	0.3852	2.8071	0.005	0.067
ENSG00000103876	FAH	8268.52	0.3003	0.107	2.8068	0.005	0.067
ENSG00000004455	AK2	20734.1	-0.3002	0.107	-2.806	0.005	0.0671
ENSG00000249839	AC011330.1	2864.13	0.328	0.117	2.8025	0.0051	0.0678
ENSG00000160999	SH2B2	546.846	0.4712	0.1682	2.8007	0.0051	0.068
ENSG00000170312	CDK1	3049.37	-0.4269	0.1524	-2.8013	0.0051	0.068
ENSG00000168781	PPIP5K1	4855.44	0.3042	0.1086	2.8012	0.0051	0.068
ENSG00000162777	DENND2D	2392.2	0.3594	0.1284	2.7993	0.0051	0.0683
ENSG00000276231	PIK3R6	3518.06	0.3227	0.1153	2.7987	0.0051	0.0683
ENSG00000127948	POR	4649.79	0.3657	0.1307	2.7976	0.0051	0.0685
ENSG00000085185	BCORL1	3505.78	0.3503	0.1252	2.7968	0.0052	0.0686
ENSG00000197506	SLC28A3	1275.42	0.6713	0.2403	2.7942	0.0052	0.0692
ENSG00000127511	SIN3B	3297.69	0.3648	0.1306	2.7927	0.0052	0.0694
ENSG00000010610	CD4	10567.5	0.3355	0.1202	2.7912	0.0053	0.0697
ENSG00000127824	TUBA4A	1455.48	0.3775	0.1353	2.7906	0.0053	0.0698
ENSG00000163932	PRKCD	19529.8	0.288	0.1032	2.7898	0.0053	0.0698
ENSG00000196584	XRCC2	1143.74	-0.3712	0.133	-2.7899	0.0053	0.0698
ENSG00000171723	GPHN	488.981	0.9356	0.3355	2.7888	0.0053	0.0699
ENSG00000105373	NOP53	32411.9	0.2933	0.1051	2.7894	0.0053	0.0699
ENSG00000117174	ZNHIT6	2632.07	-0.333	0.1194	-2.788	0.0053	0.07
ENSG00000005436	GCFC2	1194.5	-0.4355	0.1562	-2.7879	0.0053	0.07
ENSG00000090013	BLVRB	3327.9	0.3251	0.1166	2.7884	0.0053	0.07
ENSG00000170365	SMAD1	1233.29	-0.3868	0.1388	-2.7869	0.0053	0.0701
ENSG00000169692	AGPAT2	2754.18	0.3559	0.1277	2.7872	0.0053	0.0701
ENSG00000140285	FGF7	49.9768	-1.6574	0.5948	-2.7862	0.0053	0.0701
ENSG00000101752	MIB1	8569.68	-0.3071	0.1102	-2.7866	0.0053	0.0701
ENSG00000172292	CERS6	6887.7	-0.3734	0.1341	-2.7846	0.0054	0.0704
ENSG00000113916	BCL6	2747.04	0.4697	0.1687	2.7839	0.0054	0.0704
ENSG00000247556	OIP5-AS1	11773.3	-0.3186	0.1144	-2.7842	0.0054	0.0704
ENSG00000128322	IGLL1	5969.86	0.6259	0.2248	2.7845	0.0054	0.0704
ENSG00000189057	FAM111B	289.639	-0.5829	0.2094	-2.7831	0.0054	0.0705
ENSG00000113583	C5orf15	3509.78	-0.3647	0.1311	-2.7826	0.0054	0.0706
ENSG00000163050	COQ8A	6520.97	0.3075	0.1105	2.7816	0.0054	0.0707
ENSG00000023330	ALAS1	8352.42	0.2959	0.1064	2.7816	0.0054	0.0707
ENSG00000072571	HMMR	2274.65	-0.4206	0.1512	-2.7814	0.0054	0.0707
ENSG00000225507	AC069282.1	142.57	-0.7723	0.2777	-2.7811	0.0054	0.0707
ENSG00000156876	SASS6	1335.08	-0.3906	0.1406	-2.7783	0.0055	0.071
ENSG00000116857	TMEM9	1212.96	0.3746	0.1348	2.7794	0.0054	0.071
ENSG00000213639	PPP1CB	11469.4	-0.3429	0.1234	-2.7794	0.0054	0.071
ENSG00000214776	AC092821.1	533.103	0.5959	0.2145	2.7785	0.0055	0.071
ENSG00000100605	ITPK1	3997.72	0.3226	0.1161	2.7787	0.0055	0.071
ENSG00000101665	SMAD7	746.986	0.596	0.2146	2.7773	0.0055	0.0712
ENSG00000165804	ZNF219	807.755	0.5461	0.1967	2.7759	0.0055	0.0715
ENSG00000160200	CBS	306.077	-1.0807	0.3893	-2.7757	0.0055	0.0715
ENSG00000215375	MYL5	1155.17	0.4037	0.1455	2.7745	0.0055	0.0717
ENSG00000136514	RTP4	247.105	-0.8357	0.3014	-2.7726	0.0056	0.072
ENSG00000201428	RN7SKP71	518.313	-0.8793	0.3171	-2.7729	0.0056	0.072
ENSG00000167895	TMC8	9212.01	0.3117	0.1125	2.7719	0.0056	0.072
ENSG00000088298	EDEM2	5639.16	0.3236	0.1167	2.7722	0.0056	0.072
ENSG00000213366	GSTM2	441.656	0.4931	0.178	2.7707	0.0056	0.0722
ENSG00000140474	ULK3	3211.41	0.3104	0.1121	2.7693	0.0056	0.0725
ENSG00000176014	TUBB6	1531.86	-0.3817	0.1379	-2.7687	0.0056	0.0726
ENSG00000107140	TESK1	1182.21	0.3784	0.1367	2.7671	0.0057	0.0729
ENSG00000167601	AXL	85.6661	-1.0804	0.3906	-2.7659	0.0057	0.0731
ENSG00000170837	GPR27	552.991	-0.4682	0.1693	-2.7654	0.0057	0.0732
ENSG00000100505	TRIM9	58.7651	-1.3883	0.5021	-2.765	0.0057	0.0732
ENSG00000276043	UHRF1	7942.31	-0.3051	0.1104	-2.7642	0.0057	0.0733
ENSG00000070190	DAPP1	3609.58	-0.4654	0.1685	-2.7616	0.0058	0.0738
ENSG00000085063	CD59	3324.05	0.3938	0.1426	2.7615	0.0058	0.0738
ENSG00000138646	HERC5	3801.75	-0.335	0.1214	-2.7602	0.0058	0.074
ENSG00000177888	ZBTB41	1423.57	-0.3867	0.1401	-2.76	0.0058	0.0741
ENSG00000152990	ADGRA3	1728.46	-0.4156	0.1507	-2.7573	0.0058	0.0746
ENSG00000275854	AC084824.4	55.987	-1.1203	0.4065	-2.7557	0.0059	0.0749
ENSG00000177169	ULK1	7557.17	0.3921	0.1423	2.7559	0.0059	0.0749
ENSG00000068796	KIF2A	7197.99	-0.32	0.1162	-2.7547	0.0059	0.075
ENSG00000111110	PPM1H	1847.64	0.3912	0.142	2.7541	0.0059	0.0751
ENSG00000068903	SIRT2	4390.08	0.3119	0.1133	2.7531	0.0059	0.0752
ENSG00000276077	CU633904.1	1551.6	-0.3507	0.1274	-2.7535	0.0059	0.0752
ENSG00000147324	MFHAS1	1265.39	-0.3986	0.1448	-2.7524	0.0059	0.0753
ENSG00000112195	TREML2	378.084	0.6081	0.221	2.7518	0.0059	0.0754
ENSG00000115267	IFIH1	3190.13	-0.5734	0.2084	-2.7513	0.0059	0.0755
ENSG00000114770	ABCC5	4552.6	0.3736	0.1358	2.7501	0.006	0.0756
ENSG00000229325	ACAP2-IT1	90.5499	-0.9084	0.3303	-2.75	0.006	0.0756
ENSG00000283674	AC068587.4	619.059	0.4308	0.1566	2.7504	0.006	0.0756
ENSG00000104324	CPQ	1386.76	0.5797	0.2108	2.7497	0.006	0.0756
ENSG00000142949	PTPRF	162.295	-0.7862	0.2863	-2.7462	0.006	0.0761
ENSG00000198019	FCGR1B	2073.17	-0.4476	0.163	-2.7463	0.006	0.0761
ENSG00000174611	KY	263.608	0.8588	0.3128	2.7455	0.006	0.0761
ENSG00000184840	TMED9	8095.63	0.2888	0.1051	2.7463	0.006	0.0761
ENSG00000008277	ADAM22	372.775	0.5605	0.204	2.7473	0.006	0.0761
ENSG00000076641	PAG1	3126.62	-0.4697	0.1711	-2.7456	0.006	0.0761
ENSG00000265190	ANXA8	57.4273	1.9933	0.7255	2.7476	0.006	0.0761
ENSG00000175470	PPP2R2D	2725.32	0.3352	0.1221	2.7459	0.006	0.0761
ENSG00000188130	MAPK12	3595.34	0.3858	0.1405	2.7455	0.006	0.0761
ENSG00000111860	CEP85L	1039.75	-0.4006	0.1459	-2.745	0.0061	0.0762
ENSG00000260401	AP002761.4	894.986	0.5992	0.2185	2.7426	0.0061	0.0766
ENSG00000141698	NT5C3B	611.333	-0.4368	0.1593	-2.7427	0.0061	0.0766
ENSG00000119986	AVPI1	205.565	0.7081	0.2582	2.7422	0.0061	0.0767
ENSG00000134107	BHLHE40	6959.86	0.4952	0.1809	2.7365	0.0062	0.0779
ENSG00000175305	CCNE2	1253.82	-0.3649	0.1333	-2.7362	0.0062	0.0779
ENSG00000099331	MYO9B	27144.9	0.3002	0.1097	2.7362	0.0062	0.0779
ENSG00000272477	AC144521.1	45.2545	-1.2372	0.4529	-2.732	0.0063	0.0788
ENSG00000111752	PHC1	3297.91	0.3067	0.1123	2.7322	0.0063	0.0788
ENSG00000138346	DNA2	1934.7	-0.3329	0.1219	-2.7312	0.0063	0.0789
ENSG00000165959	CLMN	7518.7	0.3841	0.1406	2.7311	0.0063	0.0789
ENSG00000166527	CLEC4D	187.085	0.7891	0.2891	2.7295	0.0063	0.0792
ENSG00000262370	AC108134.3	774.585	0.4187	0.1534	2.7296	0.0063	0.0792
ENSG00000151665	PIGF	1042.79	-0.3814	0.1398	-2.7285	0.0064	0.0793
ENSG00000135299	ANKRD6	529.178	0.505	0.1851	2.7285	0.0064	0.0793
ENSG00000136098	NEK3	994.376	0.3695	0.1355	2.7272	0.0064	0.0795
ENSG00000212994	RPS26P6	1273.83	0.4092	0.1501	2.7265	0.0064	0.0796
ENSG00000125245	GPR18	252.215	-0.6246	0.2292	-2.7257	0.0064	0.0798
ENSG00000106003	LFNG	1793.48	0.4122	0.1513	2.7238	0.0065	0.0802
ENSG00000179094	AC129492.1	2495.86	0.5441	0.1998	2.7234	0.0065	0.0802
ENSG00000069424	KCNAB2	42364.5	0.2888	0.1061	2.7223	0.0065	0.0804
ENSG00000153993	SEMA3D	58.9146	2.1651	0.7954	2.7221	0.0065	0.0804
ENSG00000112514	CUTA	7775.19	0.3468	0.1274	2.7212	0.0065	0.0806
ENSG00000140280	LYSMD2	720.538	-0.6497	0.2388	-2.721	0.0065	0.0806
ENSG00000198947	DMD	127.038	-1.0306	0.3788	-2.7206	0.0065	0.0806
ENSG00000171848	RRM2	5898.75	-0.3058	0.1125	-2.719	0.0065	0.0809
ENSG00000163320	CGGBP1	7218.71	-0.3652	0.1344	-2.7175	0.0066	0.0811
ENSG00000153147	SMARCA5	16098.9	-0.2827	0.104	-2.7182	0.0066	0.0811
ENSG00000198722	UNC13B	819.529	0.6152	0.2264	2.718	0.0066	0.0811
ENSG00000196778	OR52K1	49.326	1.2518	0.4606	2.7176	0.0066	0.0811
ENSG00000185947	ZNF267	3297.28	-0.3529	0.1299	-2.716	0.0066	0.0814
ENSG00000229018	PMS2P7	966.736	0.3819	0.1407	2.7154	0.0066	0.0815
ENSG00000105849	TWISTNB	3023.71	-0.38	0.14	-2.7144	0.0066	0.0816
ENSG00000106701	FSD1L	813.07	-0.4684	0.1726	-2.7147	0.0066	0.0816
ENSG00000100365	NCF4	7975.49	0.2914	0.1074	2.7122	0.0067	0.0821
ENSG00000123178	SPRYD7	579.616	-0.5206	0.1921	-2.7108	0.0067	0.0824
ENSG00000137942	FNBP1L	1194.71	-0.3905	0.1442	-2.7087	0.0068	0.0828
ENSG00000170619	COMMD5	979.102	0.4008	0.148	2.7081	0.0068	0.0828
ENSG00000099246	RAB18	4624.33	-0.3072	0.1134	-2.7082	0.0068	0.0828
ENSG00000137642	SORL1	48841.3	0.3948	0.1458	2.7088	0.0068	0.0828
ENSG00000280014	AC243960.7	50.4961	-1.3797	0.5094	-2.7086	0.0068	0.0828
ENSG00000142632	ARHGEF19	341.874	0.5393	0.1992	2.7073	0.0068	0.0829
ENSG00000242715	CCDC169	285.902	-0.5382	0.1988	-2.7076	0.0068	0.0829
ENSG00000260565	ERVK13-1	2276.17	0.3902	0.1442	2.7067	0.0068	0.0829
ENSG00000106034	CPED1	75.7086	-1.4612	0.5401	-2.7055	0.0068	0.0832
ENSG00000276600	RAB7B	3901.62	0.6972	0.258	2.7024	0.0069	0.0836
ENSG00000105967	TFEC	12203.6	-0.3266	0.1208	-2.7029	0.0069	0.0836
ENSG00000136828	RALGPS1	397.297	0.6055	0.224	2.7031	0.0069	0.0836
ENSG00000148429	USP6NL	2195.07	-0.3365	0.1244	-2.7037	0.0069	0.0836
ENSG00000205978	NYNRIN	1053.16	0.3828	0.1416	2.7027	0.0069	0.0836
ENSG00000198909	MAP3K3	4063.61	0.3971	0.1469	2.7033	0.0069	0.0836
ENSG00000163376	KBTBD8	842.935	-0.4677	0.1731	-2.7019	0.0069	0.0837
ENSG00000109756	RAPGEF2	6092.61	0.3091	0.1144	2.7014	0.0069	0.0838
ENSG00000086570	FAT2	141.893	0.7235	0.2679	2.7004	0.0069	0.0839
ENSG00000104918	RETN	3330.63	0.3624	0.1342	2.7007	0.0069	0.0839
ENSG00000113739	STC2	82.0091	-1.3082	0.4847	-2.6991	0.007	0.0842
ENSG00000133612	AGAP3	4074.94	0.3156	0.1171	2.6944	0.0071	0.0852
ENSG00000172349	IL16	3952.97	0.3584	0.133	2.6948	0.007	0.0852
ENSG00000261366	MANEA-DT	143.949	-0.7145	0.2652	-2.6938	0.0071	0.0853
ENSG00000274750	HIST1H3E	108.106	-1.0338	0.3839	-2.6926	0.0071	0.0856
ENSG00000214176	PLEKHM1P1	6087.54	0.3551	0.132	2.6898	0.0071	0.0862
ENSG00000246363	LINC02458	78.9505	1.0795	0.4017	2.6874	0.0072	0.0868
ENSG00000073060	SCARB1	7547.23	0.2919	0.1086	2.6873	0.0072	0.0868
ENSG00000155974	GRIP1	1060.77	0.383	0.1425	2.6867	0.0072	0.0869
ENSG00000137166	FOXP4	2012.66	0.3558	0.1325	2.6849	0.0073	0.087
ENSG00000149084	HSD17B12	3829.69	-0.2932	0.1092	-2.6853	0.0072	0.087
ENSG00000123106	CCDC91	2145.15	-0.3506	0.1306	-2.6849	0.0073	0.087
ENSG00000167065	DUSP18	404.587	0.4795	0.1786	2.6853	0.0072	0.087
ENSG00000188153	COL4A5	5617.59	0.6802	0.2533	2.6857	0.0072	0.087
ENSG00000160233	LRRC3	327.078	0.5564	0.2073	2.6841	0.0073	0.0872
ENSG00000120948	TARDBP	3976.99	-0.322	0.12	-2.6833	0.0073	0.0873
ENSG00000188610	FAM72B	772.234	-0.4545	0.1694	-2.6829	0.0073	0.0874
ENSG00000064201	TSPAN32	5280.76	0.3738	0.1395	2.6788	0.0074	0.0883
ENSG00000169184	MN1	143.654	0.8666	0.3235	2.679	0.0074	0.0883
ENSG00000134686	PHC2	3440.4	0.3006	0.1123	2.6772	0.0074	0.0887
ENSG00000080345	RIF1	12323.9	-0.3051	0.114	-2.6761	0.0074	0.0889
ENSG00000105501	SIGLEC5	114.907	0.8841	0.3304	2.6762	0.0074	0.0889
ENSG00000235109	ZSCAN31	1286	0.4495	0.1681	2.6744	0.0075	0.0893
ENSG00000179820	MYADM	7143.52	0.2974	0.1113	2.6712	0.0076	0.09
ENSG00000198046	ZNF667	476.387	0.6274	0.2349	2.6713	0.0076	0.09
ENSG00000160752	FDPS	8972.72	-0.3266	0.1224	-2.6689	0.0076	0.0904
ENSG00000153283	CD96	13736.2	0.2779	0.1041	2.6684	0.0076	0.0904
ENSG00000176532	PRR15	50.3288	1.5788	0.5915	2.6689	0.0076	0.0904
ENSG00000106070	GRB10	6471.16	0.4182	0.1567	2.6693	0.0076	0.0904
ENSG00000105339	DENND3	13949.9	0.2757	0.1033	2.6684	0.0076	0.0904
ENSG00000111875	ASF1A	1628.85	-0.3795	0.1423	-2.6673	0.0076	0.0905
ENSG00000106546	AHR	8718.94	-0.3861	0.1447	-2.6678	0.0076	0.0905
ENSG00000104687	GSR	7248.29	0.299	0.1121	2.6674	0.0076	0.0905
ENSG00000246067	RAB30-DT	1105.03	-0.389	0.1458	-2.6679	0.0076	0.0905
ENSG00000114127	XRN1	12201.1	-0.4016	0.1507	-2.6653	0.0077	0.0906
ENSG00000133302	SLF1	1383.89	-0.3821	0.1433	-2.666	0.0077	0.0906
ENSG00000105854	PON2	251.801	-0.7289	0.2733	-2.6668	0.0077	0.0906
ENSG00000123358	NR4A1	454.023	0.9905	0.3716	2.6656	0.0077	0.0906
ENSG00000257838	OTOAP1	50.6484	1.4883	0.5583	2.6659	0.0077	0.0906
ENSG00000108784	NAGLU	1359.99	0.3678	0.1379	2.6664	0.0077	0.0906
ENSG00000234964	FABP5P7	290.202	-0.5562	0.2087	-2.6647	0.0077	0.0907
ENSG00000013563	DNASE1L1	864.814	0.3785	0.142	2.6648	0.0077	0.0907
ENSG00000205629	LCMT1	2600.12	0.331	0.1243	2.6627	0.0078	0.0912
ENSG00000225972	MTND1P23	605.321	-0.8565	0.322	-2.6599	0.0078	0.0917
ENSG00000219481	NBPF1	3856.86	0.5121	0.1925	2.66	0.0078	0.0917
ENSG00000134871	COL4A2	433.671	-0.8706	0.3273	-2.6599	0.0078	0.0917
ENSG00000004468	CD38	4111.33	-0.4097	0.1541	-2.6596	0.0078	0.0918
ENSG00000153561	RMND5A	5068.19	-0.3594	0.1352	-2.658	0.0079	0.092
ENSG00000109133	TMEM33	6787.16	-0.2803	0.1054	-2.6585	0.0078	0.092
ENSG00000180628	PCGF5	3050.1	-0.45	0.1693	-2.6584	0.0079	0.092
ENSG00000243477	NAA80	744.504	0.5345	0.2012	2.6573	0.0079	0.0921
ENSG00000148154	UGCG	1019.97	-0.503	0.1893	-2.6568	0.0079	0.0921
ENSG00000060749	QSER1	4483.15	-0.3432	0.1292	-2.6568	0.0079	0.0921
ENSG00000243364	EFNA4	308.471	0.562	0.2116	2.6559	0.0079	0.0923
ENSG00000101194	SLC17A9	8963.65	0.293	0.1103	2.6561	0.0079	0.0923
ENSG00000140006	WDR89	764.861	-0.3972	0.1496	-2.6552	0.0079	0.0924
ENSG00000112290	WASF1	1668.64	-0.427	0.1609	-2.6537	0.008	0.0928
ENSG00000135077	HAVCR2	2461.14	0.4812	0.1814	2.6526	0.008	0.093
ENSG00000276070	CCL4L2	53.474	1.7005	0.6411	2.6525	0.008	0.093
ENSG00000137841	PLCB2	27488.4	0.353	0.1332	2.651	0.008	0.0933
ENSG00000116685	KIAA2013	2345.77	0.3077	0.1161	2.6506	0.008	0.0934
ENSG00000223551	TMSB4XP4	55.5312	-1.3498	0.5094	-2.6498	0.0081	0.0935
ENSG00000162174	ASRGL1	2861.68	0.4753	0.1793	2.6499	0.0081	0.0935
ENSG00000074370	ATP2A3	24082.9	0.311	0.1174	2.6483	0.0081	0.0938
ENSG00000155893	PXYLP1	170.48	0.6705	0.2533	2.6475	0.0081	0.094
ENSG00000148444	COMMD3	1101.87	-0.362	0.1368	-2.6455	0.0082	0.0945
ENSG00000131389	SLC6A6	13614.5	0.3725	0.1409	2.6437	0.0082	0.0948
ENSG00000110876	SELPLG	5577.34	0.3226	0.122	2.6441	0.0082	0.0948
ENSG00000226791	LINC02611	264.078	1.0226	0.3869	2.6433	0.0082	0.0949
ENSG00000091127	PUS7	1729.75	-0.4237	0.1603	-2.643	0.0082	0.0949
ENSG00000084207	GSTP1	29417.1	0.2911	0.1102	2.6424	0.0082	0.095
ENSG00000103174	NAGPA	2605.73	0.37	0.14	2.6423	0.0082	0.095
ENSG00000185905	C16orf54	4209.72	0.2911	0.1102	2.6413	0.0083	0.0952
ENSG00000102870	ZNF629	3010	0.3031	0.1148	2.6408	0.0083	0.0953
ENSG00000078098	FAP	135.134	-0.8387	0.3178	-2.6388	0.0083	0.0954
ENSG00000115541	HSPE1	3953.67	-0.4238	0.1606	-2.639	0.0083	0.0954
ENSG00000237758	BANF1P3	174.404	-0.8735	0.3311	-2.6386	0.0083	0.0954
ENSG00000138835	RGS3	3074.67	0.3744	0.1418	2.6398	0.0083	0.0954
ENSG00000188483	IER5L	181.217	0.6959	0.2637	2.6385	0.0083	0.0954
ENSG00000110888	CAPRIN2	891.397	0.4141	0.1568	2.6402	0.0083	0.0954
ENSG00000185271	KLHL33	74.6654	-1.1488	0.4353	-2.6392	0.0083	0.0954
ENSG00000170906	NDUFA3	4933.17	0.4392	0.1664	2.639	0.0083	0.0954
ENSG00000111540	AC034102.1	9607.98	0.3755	0.1423	2.638	0.0083	0.0955
ENSG00000215252	GOLGA8B	20066.5	0.4023	0.1526	2.637	0.0084	0.0956
ENSG00000140403	DNAJA4	276.208	-0.5986	0.2269	-2.6375	0.0084	0.0956
ENSG00000083857	FAT1	192.031	-1.0245	0.3886	-2.6364	0.0084	0.0958
ENSG00000177105	RHOG	4545.1	0.3411	0.1295	2.6349	0.0084	0.0961
ENSG00000143842	SOX13	500.817	0.8864	0.3365	2.6341	0.0084	0.0963
ENSG00000261824	LINC00662	1126.29	-0.3811	0.1447	-2.6335	0.0085	0.0964
ENSG00000132694	ARHGEF11	5235.02	0.6535	0.2483	2.632	0.0085	0.0966
ENSG00000196141	SPATS2L	642.89	-0.5117	0.1944	-2.6322	0.0085	0.0966
ENSG00000142731	PLK4	1784.97	-0.3347	0.1272	-2.6324	0.0085	0.0966
ENSG00000164430	CGAS	2628.62	-0.4374	0.1662	-2.6326	0.0085	0.0966
ENSG00000152782	PANK1	659.985	-0.4037	0.1534	-2.6317	0.0085	0.0966
ENSG00000141480	ARRB2	16790.3	0.3635	0.1382	2.6295	0.0086	0.0972
ENSG00000117407	ARTN	167.564	-0.8395	0.3195	-2.6277	0.0086	0.0975
ENSG00000198157	HMGN5	766.12	0.4706	0.1791	2.628	0.0086	0.0975
ENSG00000072778	ACADVL	32593.7	0.2821	0.1074	2.6271	0.0086	0.0976
ENSG00000180758	GPR157	257.394	0.637	0.2425	2.6267	0.0086	0.0977
ENSG00000230021	AL669831.3	590.079	0.4339	0.1653	2.6249	0.0087	0.098
ENSG00000157873	TNFRSF14	6307.72	0.6009	0.2289	2.6245	0.0087	0.098
ENSG00000196550	FAM72A	850.644	-0.4578	0.1745	-2.6242	0.0087	0.098
ENSG00000181904	C5orf24	1586.85	-0.3487	0.1329	-2.624	0.0087	0.098
ENSG00000250510	GPR162	799.914	0.5224	0.1992	2.6228	0.0087	0.098
ENSG00000111670	GNPTAB	13478.3	-0.3346	0.1275	-2.6238	0.0087	0.098
ENSG00000174600	CMKLR1	79.2341	1.7149	0.6535	2.6244	0.0087	0.098
ENSG00000133111	RFXAP	752.157	-0.4149	0.1581	-2.6235	0.0087	0.098
ENSG00000234769	WASH4P	521.997	0.4227	0.1611	2.6231	0.0087	0.098
ENSG00000167515	TRAPPC2L	1908.72	0.3382	0.1289	2.6239	0.0087	0.098
ENSG00000161647	MPP3	1238.12	0.3401	0.1296	2.624	0.0087	0.098
ENSG00000124207	CSE1L	9554.17	-0.3028	0.1154	-2.6241	0.0087	0.098
ENSG00000244086	AC110749.1	54.9148	-1.5125	0.5768	-2.6224	0.0087	0.0981
ENSG00000158158	CNNM4	1316.37	0.3383	0.1291	2.6217	0.0087	0.0982
ENSG00000181061	HIGD1A	481.552	-0.4716	0.1799	-2.6209	0.0088	0.0983
ENSG00000165304	MELK	1775.04	-0.3224	0.123	-2.6211	0.0088	0.0983
ENSG00000174405	LIG4	968.471	-0.357	0.1362	-2.6211	0.0088	0.0983
ENSG00000225663	MCRIP1	1710.77	0.3264	0.1246	2.6204	0.0088	0.0984
ENSG00000100106	TRIOBP	4811.51	0.2921	0.1115	2.6199	0.0088	0.0984
ENSG00000234354	RPS26P47	110.127	-0.9446	0.3606	-2.6192	0.0088	0.0986
ENSG00000152455	SUV39H2	1217.68	-0.3499	0.1337	-2.618	0.0088	0.0988
ENSG00000108176	DNAJC12	465.168	-0.7583	0.2896	-2.6182	0.0088	0.0988
ENSG00000149782	PLCB3	4495.17	0.3359	0.1283	2.618	0.0088	0.0988
ENSG00000178761	FAM219B	1472.51	0.3478	0.1329	2.6166	0.0089	0.0991
ENSG00000152133	GPATCH11	2823.38	-0.3485	0.1333	-2.6144	0.0089	0.0994
ENSG00000160746	ANO10	1641.67	0.3639	0.1391	2.6154	0.0089	0.0994
ENSG00000174013	FBXO45	1266.18	-0.3601	0.1377	-2.6146	0.0089	0.0994
ENSG00000125730	C3	3445.21	0.376	0.1438	2.6152	0.0089	0.0994
ENSG00000171703	TCEA2	1422.28	0.3455	0.1321	2.6143	0.0089	0.0994
ENSG00000263513	FAM72C	742.536	-0.4369	0.1671	-2.6137	0.009	0.0995
ENSG00000220323	HIST2H2BD	1368.02	0.3525	0.1349	2.6135	0.009	0.0995
ENSG00000151233	GXYLT1	2184.71	-0.3296	0.1262	-2.6125	0.009	0.0997
ENSG00000140961	OSGIN1	114.569	0.8919	0.3414	2.6121	0.009	0.0997
ENSG00000226137	BAIAP2-DT	1650.14	0.564	0.2159	2.6127	0.009	0.0997
ENSG00000234936	AC010883.1	95.887	0.8372	0.3206	2.6115	0.009	0.0998
ENSG00000110799	VWF	314.027	-0.5447	0.2086	-2.6117	0.009	0.0998
ENSG00000197170	PSMD12	6170.81	-0.2925	0.1121	-2.6105	0.009	0.1
ENSG00000137965	IFI44	1925.17	-0.4375	0.1677	-2.6084	0.0091	0.1005
ENSG00000120708	TGFBI	3115.93	0.4284	0.1642	2.6087	0.0091	0.1005
ENSG00000169139	UBE2V2	2824.72	-0.3296	0.1263	-2.6086	0.0091	0.1005
ENSG00000143450	OAZ3	69.3961	0.9978	0.3828	2.6067	0.0091	0.1007
ENSG00000143878	RHOB	377.19	0.5644	0.2165	2.6069	0.0091	0.1007
ENSG00000144893	MED12L	561.87	-0.5101	0.1957	-2.6068	0.0091	0.1007
ENSG00000099250	NRP1	2915.53	0.5876	0.2255	2.6064	0.0091	0.1007
ENSG00000214279	SCART1	236.15	0.8737	0.3352	2.6064	0.0091	0.1007
ENSG00000188158	NHS	152.696	0.736	0.2824	2.6061	0.0092	0.1007
ENSG00000145439	CBR4	1446.35	-0.3321	0.1274	-2.6057	0.0092	0.1008
ENSG00000027075	PRKCH	1111.92	-0.5016	0.1926	-2.6046	0.0092	0.1011
ENSG00000007047	MARK4	3379.55	0.3044	0.1169	2.6043	0.0092	0.1011
ENSG00000214021	TTLL3	2718.37	0.3068	0.1179	2.6028	0.0092	0.1015
ENSG00000152939	MARVELD2	69.9956	-0.9576	0.368	-2.6023	0.0093	0.1015
ENSG00000043093	DCUN1D1	5234.23	-0.3758	0.1445	-2.6006	0.0093	0.1019
ENSG00000170458	CD14	8579.83	1.4272	0.5488	2.6005	0.0093	0.1019
ENSG00000053747	LAMA3	152.704	-0.9631	0.3703	-2.6008	0.0093	0.1019
ENSG00000267751	AC009005.1	239.915	0.6948	0.2672	2.6002	0.0093	0.1019
ENSG00000210127	MT-TA	66.2208	-1.1373	0.4375	-2.5997	0.0093	0.102
ENSG00000177674	AGTRAP	4002.14	0.3759	0.1446	2.599	0.0093	0.1021
ENSG00000180694	TMEM64	559.113	-0.4589	0.1766	-2.5986	0.0094	0.1021
ENSG00000279561	AL845472.2	227.746	-0.7252	0.2791	-2.5986	0.0094	0.1021
ENSG00000148655	LRMDA	1929.72	0.3836	0.1476	2.5983	0.0094	0.1021
ENSG00000105287	PRKD2	3707.85	0.3441	0.1324	2.5983	0.0094	0.1021
ENSG00000113532	ST8SIA4	6070.69	-0.3845	0.148	-2.5968	0.0094	0.1025
ENSG00000005884	ITGA3	697.981	0.747	0.2877	2.5964	0.0094	0.1025
ENSG00000128512	DOCK4	1722.19	0.4733	0.1823	2.5955	0.0094	0.1027
ENSG00000155792	DEPTOR	668.225	0.4448	0.1714	2.5954	0.0094	0.1027
ENSG00000102316	MAGED2	4130.16	0.3156	0.1216	2.5952	0.0095	0.1027
ENSG00000110172	CHORDC1	4674.31	-0.3405	0.1312	-2.5941	0.0095	0.103
ENSG00000112559	MDFI	395.988	0.5047	0.1946	2.5933	0.0095	0.1031
ENSG00000280091	AC020895.2	77.7122	1.2923	0.4983	2.5932	0.0095	0.1031
ENSG00000183137	CEP57L1	1486.96	-0.3506	0.1352	-2.5925	0.0095	0.1033
ENSG00000189077	TMEM120A	1265.82	0.5598	0.216	2.592	0.0095	0.1033
ENSG00000077232	DNAJC10	14506.8	-0.3778	0.1458	-2.5906	0.0096	0.1037
ENSG00000204099	NEU4	106.266	0.9409	0.3632	2.5903	0.0096	0.1037
ENSG00000059122	FLYWCH1	2728.82	0.3248	0.1254	2.5901	0.0096	0.1037
ENSG00000124334	IL9R	184.193	0.8129	0.3141	2.5882	0.0096	0.1042
ENSG00000205584	AC211476.1	293.312	0.5161	0.1995	2.5875	0.0097	0.1044
ENSG00000185201	IFITM2	7864.33	0.3209	0.1241	2.5867	0.0097	0.1046
ENSG00000203485	INF2	4317.8	0.2975	0.115	2.5861	0.0097	0.1046
ENSG00000100344	PNPLA3	99.0267	0.9296	0.3595	2.5861	0.0097	0.1046
ENSG00000010404	IDS	1766.2	0.5131	0.1985	2.5855	0.0097	0.1047
ENSG00000273015	AC008124.1	1338.75	-0.3412	0.132	-2.585	0.0097	0.1048
ENSG00000115540	MOB4	835.572	-0.3935	0.1523	-2.5844	0.0098	0.1049
ENSG00000086189	DIMT1	3235.51	-0.3339	0.1292	-2.5833	0.0098	0.1052
ENSG00000006459	KDM7A	2218.94	0.3817	0.1478	2.5822	0.0098	0.1054
ENSG00000185187	SIGIRR	2513.52	0.3496	0.1354	2.5825	0.0098	0.1054
ENSG00000177683	THAP5	1030.89	-0.358	0.1387	-2.5811	0.0098	0.1057
ENSG00000105245	NUMBL	539.448	0.4622	0.1791	2.5809	0.0099	0.1057
ENSG00000156575	PRG3	661.103	1.6329	0.6329	2.5799	0.0099	0.1059
ENSG00000123329	ARHGAP9	8665.28	0.3961	0.1536	2.5796	0.0099	0.1059
ENSG00000160293	VAV2	610.729	0.4434	0.1719	2.5792	0.0099	0.106
ENSG00000278588	HIST1H2BI	2933.57	-0.4147	0.161	-2.5757	0.01	0.107
ENSG00000174233	ADCY6	297.003	-0.711	0.2761	-2.5752	0.01	0.1071
ENSG00000159228	CBR1	591.902	-0.5053	0.1962	-2.5751	0.01	0.1071
ENSG00000130147	SH3BP4	129.988	0.8371	0.3251	2.5745	0.01	0.1072
ENSG00000089041	P2RX7	3811.16	-0.5072	0.197	-2.5744	0.01	0.1072
ENSG00000162971	TYW5	1150.06	-0.3464	0.1346	-2.5738	0.0101	0.1073
ENSG00000151967	SCHIP1	573.817	-0.6651	0.2586	-2.5722	0.0101	0.1077
ENSG00000167972	ABCA3	373.745	0.6133	0.2385	2.5712	0.0101	0.108
ENSG00000084110	HAL	4379.39	0.5397	0.2101	2.5695	0.0102	0.1083
ENSG00000166200	COPS2	5869.96	-0.3839	0.1494	-2.5696	0.0102	0.1083
ENSG00000136824	SMC2	7132.59	-0.2708	0.1054	-2.5685	0.0102	0.1086
ENSG00000165359	INTS6L	3755.6	-0.2996	0.1167	-2.5666	0.0103	0.1091
ENSG00000100100	PIK3IP1	1234.66	0.3567	0.139	2.5662	0.0103	0.1092
ENSG00000095574	IKZF5	1451.77	-0.3265	0.1273	-2.5653	0.0103	0.1094
ENSG00000196422	PPP1R26	1077.09	0.5845	0.2279	2.5646	0.0103	0.1096
ENSG00000186716	BCR	12771.8	0.3192	0.1246	2.5629	0.0104	0.11
ENSG00000162654	GBP4	4186.66	-2.2077	0.8616	-2.5624	0.0104	0.1101
ENSG00000163170	BOLA3	390.83	-0.5207	0.2033	-2.5615	0.0104	0.1102
ENSG00000166963	MAP1A	1097.85	0.5853	0.2285	2.5617	0.0104	0.1102
ENSG00000122126	OCRL	3778.89	0.3401	0.1327	2.562	0.0104	0.1102
ENSG00000196611	MMP1	73.9996	-1.6968	0.6629	-2.5597	0.0105	0.1106
ENSG00000154803	FLCN	3020.46	0.2864	0.1119	2.5598	0.0105	0.1106
ENSG00000171659	GPR34	78.3956	0.9538	0.3727	2.5589	0.0105	0.1108
ENSG00000074266	EED	2667.45	-0.3171	0.124	-2.5583	0.0105	0.1109
ENSG00000008256	CYTH3	739.149	0.4264	0.1667	2.5577	0.0105	0.1111
ENSG00000130751	NPAS1	543.758	0.5841	0.2284	2.5575	0.0105	0.1111
ENSG00000116604	MEF2D	13215.2	-0.4065	0.159	-2.5565	0.0106	0.1113
ENSG00000117091	CD48	4110.82	0.4201	0.1643	2.5566	0.0106	0.1113
ENSG00000126945	HNRNPH2	4639.96	-0.3123	0.1222	-2.5556	0.0106	0.1115
ENSG00000112149	CD83	719.213	0.5672	0.2221	2.5539	0.0107	0.1119
ENSG00000004777	ARHGAP33	1871.38	0.4149	0.1625	2.5531	0.0107	0.1121
ENSG00000149806	FAU	35864.8	0.2911	0.1141	2.5526	0.0107	0.1122
ENSG00000111644	ACRBP	560.339	0.4552	0.1783	2.5524	0.0107	0.1122
ENSG00000266338	NBPF15	1478.63	0.4416	0.1732	2.5497	0.0108	0.113
ENSG00000176018	LYSMD3	1922.3	-0.3381	0.1326	-2.5495	0.0108	0.113
ENSG00000137825	ITPKA	50.4515	1.395	0.5472	2.5493	0.0108	0.113
ENSG00000005844	ITGAL	12930.6	-0.2905	0.1139	-2.5498	0.0108	0.113
ENSG00000104320	NBN	7783.33	-0.3463	0.1359	-2.5479	0.0108	0.1133
ENSG00000173327	MAP3K11	6728.53	0.332	0.1303	2.5475	0.0108	0.1133
ENSG00000111358	GTF2H3	3080.11	-0.396	0.1554	-2.5481	0.0108	0.1133
ENSG00000124171	PARD6B	212.926	-0.5841	0.2293	-2.5468	0.0109	0.1135
ENSG00000253578	IGKV1-22	93.069	1.0157	0.3989	2.5461	0.0109	0.1136
ENSG00000163703	CRELD1	1440.49	0.4369	0.1716	2.546	0.0109	0.1136
ENSG00000275131	AC241952.1	2276.07	0.3714	0.146	2.544	0.011	0.1142
ENSG00000166822	TMEM170A	1951.86	-0.3176	0.1249	-2.5435	0.011	0.1142
ENSG00000267041	ZNF850	1065.3	0.347	0.1364	2.5436	0.011	0.1142
ENSG00000114982	KANSL3	6134.72	0.3464	0.1363	2.5425	0.011	0.1143
ENSG00000166348	USP54	1669.58	0.3266	0.1284	2.543	0.011	0.1143
ENSG00000173198	CYSLTR1	2080.13	-0.4242	0.1669	-2.5425	0.011	0.1143
ENSG00000128311	TST	946.467	0.3594	0.1414	2.5421	0.011	0.1144
ENSG00000164176	EDIL3	118.448	-1.1379	0.4477	-2.5413	0.011	0.1146
ENSG00000187815	ZFP69	260.587	-0.5687	0.224	-2.5387	0.0111	0.1154
ENSG00000080007	DDX43	162.33	-0.7903	0.3114	-2.5377	0.0112	0.1157
ENSG00000136159	NUDT15	502.639	-0.4408	0.1737	-2.5375	0.0112	0.1157
ENSG00000180881	CAPS2	101.493	-0.8772	0.3458	-2.5366	0.0112	0.1158
ENSG00000102743	SLC25A15	793.96	-0.3647	0.1438	-2.5369	0.0112	0.1158
ENSG00000224739	AC016735.1	1647.44	0.3733	0.1472	2.5357	0.0112	0.116
ENSG00000254198	AC113191.1	255.642	-0.5409	0.2134	-2.5344	0.0113	0.1163
ENSG00000185189	NRBP2	358.024	0.5323	0.21	2.5346	0.0113	0.1163
ENSG00000129467	ADCY4	611.459	0.4836	0.1908	2.5346	0.0113	0.1163
ENSG00000040608	RTN4R	280.196	0.6967	0.275	2.5333	0.0113	0.1165
ENSG00000162066	AMDHD2	944.164	0.3924	0.155	2.5324	0.0113	0.1168
ENSG00000085465	OVGP1	171.241	0.743	0.2935	2.5313	0.0114	0.1169
ENSG00000147684	NDUFB9	10505.6	0.3597	0.1421	2.5309	0.0114	0.1169
ENSG00000167535	CACNB3	433.54	0.5186	0.205	2.5301	0.0114	0.1169
ENSG00000125149	C16orf70	3505.2	0.3616	0.1429	2.5307	0.0114	0.1169
ENSG00000161714	PLCD3	266.609	0.6628	0.2619	2.5305	0.0114	0.1169
ENSG00000182473	EXOC7	7819.47	0.2658	0.105	2.5319	0.0113	0.1169
ENSG00000082212	ME2	7976.48	-0.2971	0.1174	-2.5314	0.0114	0.1169
ENSG00000105443	CYTH2	5264.7	0.277	0.1095	2.5302	0.0114	0.1169
ENSG00000080839	RBL1	3536.77	-0.3038	0.12	-2.5314	0.0114	0.1169
ENSG00000170412	GPRC5C	93.8674	0.9549	0.3776	2.5288	0.0114	0.1173
ENSG00000001630	CYP51A1	895.645	-0.4177	0.1652	-2.5278	0.0115	0.1174
ENSG00000111276	CDKN1B	3203.7	-0.2929	0.1159	-2.5283	0.0115	0.1174
ENSG00000213967	ZNF726	315.135	-0.8033	0.3177	-2.5282	0.0115	0.1174
ENSG00000132274	TRIM22	11645.7	-0.3624	0.1434	-2.5269	0.0115	0.1176
ENSG00000121964	GTDC1	997.911	-0.3883	0.1538	-2.5253	0.0116	0.1181
ENSG00000136231	IGF2BP3	1253.18	-0.4223	0.1674	-2.523	0.0116	0.1187
ENSG00000166743	ACSM1	344.255	0.5668	0.2246	2.523	0.0116	0.1187
ENSG00000263731	AC145207.5	404.374	-0.5051	0.2002	-2.523	0.0116	0.1187
ENSG00000223960	PRKRA-AS1	3887.66	-0.2918	0.1157	-2.522	0.0117	0.1189
ENSG00000130175	PRKCSH	42599.5	0.2552	0.1012	2.5207	0.0117	0.1193
ENSG00000188820	CALHM6	88.6315	-1.4014	0.5562	-2.5196	0.0117	0.1194
ENSG00000005175	RPAP3	3665.86	-0.3035	0.1204	-2.5202	0.0117	0.1194
ENSG00000070404	FSTL3	1389.41	0.3864	0.1533	2.5198	0.0117	0.1194
ENSG00000130255	RPL36	49168.2	0.3052	0.1211	2.5199	0.0117	0.1194
ENSG00000136710	CCDC115	2015.11	0.3116	0.1237	2.5182	0.0118	0.1198
ENSG00000144852	NR1I2	170.476	-0.7142	0.2836	-2.5184	0.0118	0.1198
ENSG00000179889	PDXDC1	13364.6	0.2958	0.1175	2.5165	0.0119	0.1202
ENSG00000172466	ZNF24	5343.27	-0.293	0.1164	-2.5166	0.0118	0.1202
ENSG00000172270	BSG	25635.7	0.3009	0.1196	2.5163	0.0119	0.1202
ENSG00000156983	BRPF1	4651.19	0.2706	0.1076	2.5151	0.0119	0.1203
ENSG00000167912	AC090152.1	189.434	-0.7267	0.2889	-2.5154	0.0119	0.1203
ENSG00000148337	CIZ1	8157.82	0.2921	0.1162	2.5148	0.0119	0.1203
ENSG00000188385	JAKMIP3	65.1692	1.1913	0.4736	2.5153	0.0119	0.1203
ENSG00000182208	MOB2	923.172	0.3531	0.1404	2.5154	0.0119	0.1203
ENSG00000198804	MT-CO1	699769	0.2732	0.1086	2.5152	0.0119	0.1203
ENSG00000007129	CEACAM21	375.58	-0.6318	0.2514	-2.5129	0.012	0.1209
ENSG00000233029	AC244453.2	605.888	-0.571	0.2274	-2.5113	0.012	0.1212
ENSG00000146072	TNFRSF21	399.187	0.5364	0.2136	2.5113	0.012	0.1212
ENSG00000184428	TOP1MT	8002.94	0.2855	0.1137	2.5114	0.012	0.1212
ENSG00000113356	POLR3G	319.079	-0.6088	0.2426	-2.5095	0.0121	0.1217
ENSG00000143742	SRP9	7646.52	-0.3377	0.1346	-2.5088	0.0121	0.1219
ENSG00000166340	TPP1	37239.9	0.3607	0.1438	2.5086	0.0121	0.1219
ENSG00000213983	AP1G2	5384.72	0.3332	0.1329	2.508	0.0121	0.122
ENSG00000257878	AC007298.2	113.017	0.9582	0.3822	2.507	0.0122	0.1223
ENSG00000110628	SLC22A18	725.787	0.5597	0.2234	2.5054	0.0122	0.1228
ENSG00000164953	TMEM67	939.343	-0.4298	0.1716	-2.5046	0.0123	0.123
ENSG00000148842	CNNM2	1712.68	0.316	0.1262	2.5042	0.0123	0.1231
ENSG00000070476	ZXDC	3393.39	0.2884	0.1153	2.5019	0.0124	0.1238
ENSG00000141905	NFIC	11124.8	0.289	0.1155	2.502	0.0124	0.1238
ENSG00000224531	SMIM13	692.688	-0.4148	0.166	-2.4992	0.0124	0.1245
ENSG00000106809	OGN	97.8508	-0.8377	0.3351	-2.4997	0.0124	0.1245
ENSG00000184271	AC139768.1	83.4037	-0.8511	0.3406	-2.499	0.0125	0.1245
ENSG00000156968	MPV17L	96.1474	-0.8235	0.3296	-2.4988	0.0125	0.1245
ENSG00000132017	DCAF15	2929.24	0.2845	0.1139	2.4986	0.0125	0.1245
ENSG00000187942	LDLRAD2	758.708	0.4552	0.1823	2.4971	0.0125	0.1248
ENSG00000221866	PLXNA4	47.5334	-1.1355	0.4546	-2.4978	0.0125	0.1248
ENSG00000104763	ASAH1	47271.2	0.3933	0.1575	2.4975	0.0125	0.1248
ENSG00000286067	AC004263.2	177.811	0.6438	0.2578	2.4973	0.0125	0.1248
ENSG00000118412	CASP8AP2	3738.27	-0.3063	0.1227	-2.4959	0.0126	0.1251
ENSG00000162104	ADCY9	1501.99	-0.4064	0.1629	-2.4945	0.0126	0.1255
ENSG00000149970	CNKSR2	281.887	-0.9017	0.3615	-2.4944	0.0126	0.1255
ENSG00000146410	MTFR2	777.203	-0.402	0.1612	-2.4938	0.0126	0.1257
ENSG00000131016	AKAP12	1922.21	0.3783	0.1518	2.4926	0.0127	0.126
ENSG00000173221	GLRX	4295.83	0.3603	0.1446	2.4914	0.0127	0.1264
ENSG00000056097	ZFR	10475.1	-0.3557	0.1429	-2.4896	0.0128	0.1265
ENSG00000164442	CITED2	18433.8	0.3424	0.1375	2.4896	0.0128	0.1265
ENSG00000096746	HNRNPH3	10294.6	-0.2913	0.117	-2.4896	0.0128	0.1265
ENSG00000171862	PTEN	14948.6	-0.3293	0.1323	-2.4896	0.0128	0.1265
ENSG00000123179	EBPL	2393.21	-0.3753	0.1507	-2.49	0.0128	0.1265
ENSG00000166446	CDYL2	1414.92	0.3292	0.1322	2.4909	0.0127	0.1265
ENSG00000073150	PANX2	402.548	0.4727	0.1898	2.4908	0.0127	0.1265
ENSG00000140367	UBE2Q2	5053.27	-0.3313	0.1331	-2.4888	0.0128	0.1267
ENSG00000103549	RNF40	7949.51	0.2719	0.1093	2.488	0.0128	0.1269
ENSG00000049246	PER3	200.982	0.5877	0.2364	2.4858	0.0129	0.1273
ENSG00000084073	ZMPSTE24	3779.21	-0.3136	0.1262	-2.4855	0.0129	0.1273
ENSG00000071205	ARHGAP10	1568.52	-0.3891	0.1565	-2.4858	0.0129	0.1273
ENSG00000122507	BBS9	1145.21	0.3328	0.1339	2.4853	0.0129	0.1273
ENSG00000160991	ORAI2	4914.84	0.277	0.1114	2.4859	0.0129	0.1273
ENSG00000224429	LINC00539	699.157	0.4397	0.1769	2.4856	0.0129	0.1273
ENSG00000266835	GAPLINC	54.6244	1.4443	0.5811	2.4857	0.0129	0.1273
ENSG00000105639	JAK3	10662.9	-0.3477	0.1399	-2.4859	0.0129	0.1273
ENSG00000171236	LRG1	1860.94	0.5966	0.2401	2.4846	0.013	0.1275
ENSG00000225231	LINC02470	1875.01	0.5824	0.2345	2.4836	0.013	0.1277
ENSG00000012983	MAP4K5	4894.54	-0.2714	0.1093	-2.4838	0.013	0.1277
ENSG00000132294	EFR3A	9262.54	-0.2862	0.1153	-2.4822	0.0131	0.1282
ENSG00000113384	GOLPH3	6268.47	-0.3157	0.1272	-2.4811	0.0131	0.1283
ENSG00000277734	TRAC	343.063	-0.9403	0.379	-2.4811	0.0131	0.1283
ENSG00000104081	BMF	1824.66	0.3815	0.1538	2.4812	0.0131	0.1283
ENSG00000058804	NDC1	4067.7	-0.2942	0.1186	-2.4805	0.0131	0.1285
ENSG00000164535	DAGLB	2994.37	0.2995	0.1208	2.4803	0.0131	0.1285
ENSG00000152518	ZFP36L2	30493.3	0.2989	0.1206	2.4794	0.0132	0.1287
ENSG00000184009	ACTG1	176213	0.3874	0.1563	2.4789	0.0132	0.1288
ENSG00000172375	C2CD2L	1791.16	0.2999	0.121	2.4784	0.0132	0.129
ENSG00000173992	CCS	2345.08	0.3188	0.1288	2.4761	0.0133	0.1295
ENSG00000105649	RAB3A	213.899	0.703	0.2839	2.4764	0.0133	0.1295
ENSG00000166770	ZNF667-AS1	221.042	0.6857	0.2768	2.4768	0.0133	0.1295
ENSG00000096070	BRPF3	2716.4	0.3083	0.1246	2.4751	0.0133	0.1297
ENSG00000273598	AC211486.3	455.523	0.4309	0.1741	2.4751	0.0133	0.1297
ENSG00000184164	CRELD2	2087.35	0.3603	0.1456	2.4751	0.0133	0.1297
ENSG00000115364	MRPL19	2690.25	-0.2937	0.1187	-2.4741	0.0134	0.13
ENSG00000196876	SCN8A	139.674	0.9127	0.3689	2.4738	0.0134	0.13
ENSG00000095321	CRAT	1555.96	0.3228	0.1305	2.473	0.0134	0.1301
ENSG00000138190	EXOC6	4652.33	-0.2951	0.1193	-2.4727	0.0134	0.1301
ENSG00000205213	LGR4	74.7225	0.9133	0.3693	2.4735	0.0134	0.1301
ENSG00000161395	PGAP3	990.46	0.3691	0.1492	2.4733	0.0134	0.1301
ENSG00000180957	PITPNB	6166.72	-0.2988	0.1209	-2.472	0.0134	0.1303
ENSG00000235531	MSC-AS1	84.7875	0.8705	0.3522	2.4716	0.0135	0.1304
ENSG00000178585	CTNNBIP1	1527.58	0.3366	0.1362	2.4702	0.0135	0.1305
ENSG00000156931	VPS8	13400.5	0.3329	0.1347	2.4707	0.0135	0.1305
ENSG00000137501	SYTL2	794.364	0.3927	0.159	2.4704	0.0135	0.1305
ENSG00000139146	SINHCAF	4680.96	-0.3337	0.1351	-2.4702	0.0135	0.1305
ENSG00000104047	DTWD1	1662.04	-0.3199	0.1295	-2.4709	0.0135	0.1305
ENSG00000248092	NNT-AS1	791.739	-0.3823	0.1549	-2.468	0.0136	0.1312
ENSG00000278763	FAM27B	56.6405	1.0276	0.4164	2.468	0.0136	0.1312
ENSG00000152749	GPR180	1028.52	-0.3764	0.1525	-2.4676	0.0136	0.1312
ENSG00000170190	SLC16A5	1354.93	0.3737	0.1514	2.4677	0.0136	0.1312
ENSG00000111961	SASH1	45.8356	-1.6413	0.6653	-2.4672	0.0136	0.1313
ENSG00000101166	PRELID3B	4057.8	-0.3289	0.1333	-2.4667	0.0136	0.1314
ENSG00000182952	HMGN4	2069.67	-0.3327	0.1349	-2.466	0.0137	0.1315
ENSG00000155100	OTUD6B	1486.01	-0.3222	0.1307	-2.4659	0.0137	0.1315
ENSG00000226609	AL390067.1	45.9978	1.1157	0.4526	2.4653	0.0137	0.1317
ENSG00000269821	KCNQ1OT1	2986.98	0.3718	0.1508	2.4651	0.0137	0.1317
ENSG00000270789	AC135983.5	1359.34	-0.3544	0.1438	-2.4647	0.0137	0.1317
ENSG00000167419	LPO	3975.74	0.4557	0.1849	2.4648	0.0137	0.1317
ENSG00000171840	NINJ2	548.411	0.4619	0.1875	2.4633	0.0138	0.1321
ENSG00000196116	TDRD7	2814.28	-0.3649	0.1482	-2.4618	0.0138	0.1326
ENSG00000137767	SQOR	4569.66	-0.3067	0.1246	-2.4615	0.0138	0.1327
ENSG00000120063	GNA13	6484.88	-0.3106	0.1262	-2.4611	0.0139	0.1327
ENSG00000231584	FAHD2CP	427.36	0.4257	0.173	2.4604	0.0139	0.1329
ENSG00000229153	EPHA1-AS1	743.74	-0.5587	0.2271	-2.4601	0.0139	0.1329
ENSG00000107242	PIP5K1B	1446.3	0.3236	0.1316	2.4591	0.0139	0.1332
ENSG00000108018	SORCS1	47.0248	1.3351	0.5429	2.4593	0.0139	0.1332
ENSG00000157933	SKI	7922.37	0.2617	0.1065	2.4573	0.014	0.1336
ENSG00000259823	LYPD8	107.706	0.9779	0.3979	2.4576	0.014	0.1336
ENSG00000172890	NADSYN1	13356.9	0.2516	0.1024	2.4573	0.014	0.1336
ENSG00000281005	LINC00921	564.053	0.535	0.2177	2.4569	0.014	0.1337
ENSG00000244038	DDOST	29617.7	0.2456	0.1	2.4553	0.0141	0.1341
ENSG00000115461	IGFBP5	147.36	-1.1635	0.4738	-2.4554	0.0141	0.1341
ENSG00000218426	AL590867.2	7804.57	0.3359	0.1368	2.4553	0.0141	0.1341
ENSG00000014257	ACPP	2238.67	0.2942	0.1199	2.4546	0.0141	0.1343
ENSG00000095739	BAMBI	107.04	1.0018	0.4082	2.4542	0.0141	0.1343
ENSG00000203395	AC015969.1	149.381	-0.7311	0.2981	-2.4526	0.0142	0.1348
ENSG00000259448	LINC02352	105.737	0.7513	0.3065	2.4517	0.0142	0.1351
ENSG00000137070	IL11RA	1046.35	0.3661	0.1495	2.4497	0.0143	0.1358
ENSG00000076944	STXBP2	7181.1	0.2913	0.1189	2.4494	0.0143	0.1358
ENSG00000181035	SLC25A42	577.597	0.4138	0.169	2.4492	0.0143	0.1358
ENSG00000173482	PTPRM	458.985	0.5328	0.2178	2.4461	0.0144	0.1369
ENSG00000160404	TOR2A	1206.42	0.3309	0.1353	2.4455	0.0145	0.137
ENSG00000125124	BBS2	3182.37	0.2989	0.1222	2.4455	0.0145	0.137
ENSG00000250155	AC008957.1	413.516	0.4504	0.1842	2.4448	0.0145	0.1371
ENSG00000275342	PRAG1	1084.14	-0.3773	0.1543	-2.4452	0.0145	0.1371
ENSG00000138172	CALHM2	1446.41	0.5645	0.2309	2.4447	0.0145	0.1371
ENSG00000154914	USP43	296.26	0.5138	0.2102	2.4439	0.0145	0.1373
ENSG00000197780	TAF13	1270.61	-0.3141	0.1286	-2.4431	0.0146	0.1374
ENSG00000154277	UCHL1	108.247	-1.0724	0.4389	-2.4431	0.0146	0.1374
ENSG00000160014	CALM3	10774.3	0.2624	0.1074	2.4432	0.0146	0.1374
ENSG00000199377	RNU5F-1	221.303	0.6959	0.285	2.4419	0.0146	0.1376
ENSG00000133739	LRRCC1	1196.23	-0.3536	0.1448	-2.4415	0.0146	0.1376
ENSG00000073910	FRY	23889.7	-0.2668	0.1092	-2.4419	0.0146	0.1376
ENSG00000213904	LIPE-AS1	105.029	0.7701	0.3154	2.4415	0.0146	0.1376
ENSG00000101966	XIAP	3231.97	-0.2876	0.1178	-2.4424	0.0146	0.1376
ENSG00000186714	CCDC73	151.839	-0.7136	0.2925	-2.4396	0.0147	0.1382
ENSG00000198554	WDHD1	3105.24	-0.3164	0.1297	-2.4398	0.0147	0.1382
ENSG00000084754	HADHA	39282.1	0.2745	0.1126	2.4385	0.0147	0.1385
ENSG00000224307	AL161785.1	72.1804	1.0455	0.4288	2.4383	0.0148	0.1385
ENSG00000156804	FBXO32	480.324	0.4823	0.1979	2.4376	0.0148	0.1387
ENSG00000260062	GOLGA2P11	127.053	0.9295	0.3813	2.4379	0.0148	0.1387
ENSG00000231999	LRRC8C-DT	567.108	-0.3934	0.1614	-2.437	0.0148	0.1388
ENSG00000164032	H2AFZ	13932.7	-0.2735	0.1122	-2.4366	0.0148	0.1389
ENSG00000170802	FOXN2	4007.32	-0.2991	0.1228	-2.4358	0.0149	0.1391
ENSG00000176853	FAM91A1	8118.69	-0.2696	0.1107	-2.4352	0.0149	0.1393
ENSG00000221823	PPP3R1	3220.99	-0.3386	0.1391	-2.4341	0.0149	0.1394
ENSG00000139597	N4BP2L1	3657.63	-0.2718	0.1117	-2.434	0.0149	0.1394
ENSG00000165417	GTF2A1	3121.1	-0.2999	0.1232	-2.4338	0.0149	0.1394
ENSG00000103642	LACTB	3169.36	-0.33	0.1356	-2.4346	0.0149	0.1394
ENSG00000140948	ZCCHC14	1145.64	0.3493	0.1435	2.4346	0.0149	0.1394
ENSG00000142347	MYO1F	29530.5	0.2777	0.1141	2.4341	0.0149	0.1394
ENSG00000244879	GABPB1-AS1	4073.92	-0.2869	0.1179	-2.4331	0.015	0.1395
ENSG00000104870	FCGRT	7222.04	0.4319	0.1775	2.4328	0.015	0.1395
ENSG00000186806	VSIG10L	218.134	0.5605	0.2304	2.4328	0.015	0.1395
ENSG00000222047	C10orf55	100.678	0.7676	0.3156	2.4322	0.015	0.1396
ENSG00000212664	AC064799.1	1454.92	-0.4083	0.1679	-2.4324	0.015	0.1396
ENSG00000183688	RFLNB	9407.58	0.2575	0.1059	2.4322	0.015	0.1396
ENSG00000064102	INTS13	3710.44	-0.2688	0.1106	-2.43	0.0151	0.1403
ENSG00000076554	TPD52	97.2108	-1.2869	0.5298	-2.4291	0.0151	0.1406
ENSG00000169442	CD52	1496.36	0.586	0.2413	2.4282	0.0152	0.1408
ENSG00000186451	SPATA12	59.9376	1.3911	0.5728	2.4285	0.0152	0.1408
ENSG00000198924	DCLRE1A	998.312	-0.3331	0.1372	-2.4278	0.0152	0.1409
ENSG00000115084	SLC35F5	5820.2	-0.2982	0.1229	-2.4268	0.0152	0.1412
ENSG00000155530	LRGUK	135.226	0.7966	0.3283	2.4265	0.0152	0.1412
ENSG00000197915	HRNR	138.047	0.9757	0.4022	2.4259	0.0153	0.1414
ENSG00000143862	ARL8A	3027.11	0.2988	0.1232	2.4258	0.0153	0.1414
ENSG00000245148	ARAP1-AS2	324.93	0.4818	0.1986	2.4256	0.0153	0.1414
ENSG00000080546	SESN1	2796.97	-0.4223	0.1741	-2.4249	0.0153	0.1415
ENSG00000127955	GNAI1	110.97	-0.7716	0.3182	-2.4249	0.0153	0.1415
ENSG00000123349	PFDN5	24958.9	0.3232	0.1333	2.4243	0.0153	0.1416
ENSG00000149948	HMGA2	45.3436	-1.2719	0.5246	-2.4243	0.0153	0.1416
ENSG00000218739	CEBPZOS	2232.9	-0.3057	0.1261	-2.4231	0.0154	0.1419
ENSG00000224186	C5orf66	253.681	0.511	0.211	2.4224	0.0154	0.1421
ENSG00000108298	RPL19	155098	0.2633	0.1087	2.4227	0.0154	0.1421
ENSG00000214223	HNRNPA1P10	5894.73	-0.3419	0.1412	-2.4221	0.0154	0.1421
ENSG00000119042	SATB2	244.496	0.7503	0.3098	2.4216	0.0155	0.1422
ENSG00000011465	DCN	155.141	-0.9279	0.3832	-2.4218	0.0154	0.1422
ENSG00000112697	TMEM30A	16423.3	-0.2931	0.1211	-2.4206	0.0155	0.1425
ENSG00000134072	CAMK1	172.828	0.6979	0.2886	2.4186	0.0156	0.1427
ENSG00000113575	PPP2CA	6517.75	-0.2715	0.1122	-2.4191	0.0156	0.1427
ENSG00000164543	STK17A	1854.21	-0.3112	0.1286	-2.4198	0.0155	0.1427
ENSG00000111424	VDR	2266.25	0.2887	0.1193	2.4188	0.0156	0.1427
ENSG00000151948	GLT1D1	169.906	2.5677	1.0613	2.4194	0.0155	0.1427
ENSG00000186594	MIR22HG	510.033	0.5358	0.2215	2.4189	0.0156	0.1427
ENSG00000131885	KRT17P1	58.076	1.2103	0.5001	2.4199	0.0155	0.1427
ENSG00000051128	HOMER3	7247.31	0.3696	0.1528	2.4184	0.0156	0.1428
ENSG00000174791	RIN1	224.871	0.5831	0.2411	2.4179	0.0156	0.1429
ENSG00000133731	IMPA1	2182.83	-0.2924	0.121	-2.4164	0.0157	0.1434
ENSG00000274213	AC015912.3	236.567	0.5711	0.2364	2.4162	0.0157	0.1434
ENSG00000162433	AK4	2547.95	-0.4954	0.2052	-2.4143	0.0158	0.1441
ENSG00000104064	GABPB1	1953.15	-0.3092	0.1281	-2.4138	0.0158	0.1442
ENSG00000163806	SPDYA	143.14	-0.908	0.3763	-2.4133	0.0158	0.1443
ENSG00000087266	SH3BP2	7416.07	0.2542	0.1053	2.413	0.0158	0.1443
ENSG00000012822	CALCOCO1	6824.21	0.3665	0.1519	2.4127	0.0158	0.1443
ENSG00000155304	HSPA13	2761.7	-0.3082	0.1277	-2.4129	0.0158	0.1443
ENSG00000138326	RPS24	170776	0.2697	0.1119	2.4108	0.0159	0.145
ENSG00000263535	AK4P1	176.07	-0.6229	0.2584	-2.4104	0.0159	0.1451
ENSG00000171320	ESCO2	1141.96	-0.3679	0.1527	-2.4088	0.016	0.1456
ENSG00000100033	PRODH	3110.73	0.4454	0.1849	2.4087	0.016	0.1456
ENSG00000210174	MT-TR	180.404	-0.6991	0.2904	-2.4076	0.0161	0.146
ENSG00000129465	RIPK3	1480.91	0.3809	0.1583	2.4065	0.0161	0.1463
ENSG00000165934	CPSF2	8528.95	-0.2855	0.1186	-2.4066	0.0161	0.1463
ENSG00000120457	KCNJ5	87.9856	0.9806	0.4076	2.4058	0.0161	0.1464
ENSG00000249825	AC012636.1	90.8368	0.9021	0.3752	2.4045	0.0162	0.1469
ENSG00000164687	FABP5	2180.62	-0.3238	0.1347	-2.4039	0.0162	0.1471
ENSG00000078269	SYNJ2	948.438	0.5175	0.2154	2.4025	0.0163	0.1473
ENSG00000170525	PFKFB3	5031.87	0.4427	0.1843	2.4024	0.0163	0.1473
ENSG00000185482	STAC3	3308.17	0.4805	0.2	2.4031	0.0163	0.1473
ENSG00000170270	GON7	634.005	-0.3999	0.1664	-2.4028	0.0163	0.1473
ENSG00000226419	SLC16A1-AS1	95.8122	-0.9691	0.4034	-2.4021	0.0163	0.1474
ENSG00000266538	AC005838.2	115.407	-0.7916	0.3296	-2.4018	0.0163	0.1474
ENSG00000183814	LIN9	934.339	-0.3362	0.1401	-2.4003	0.0164	0.1478
ENSG00000111679	PTPN6	25064.2	0.2799	0.1166	2.4006	0.0164	0.1478
ENSG00000119673	ACOT2	324.141	-0.5225	0.2176	-2.4008	0.0164	0.1478
ENSG00000187952	HS6ST1P1	160.208	0.6559	0.2735	2.3981	0.0165	0.1484
ENSG00000059588	TARBP1	9826.78	-0.3017	0.1258	-2.3982	0.0165	0.1484
ENSG00000158691	ZSCAN12	630.112	-0.4087	0.1704	-2.3981	0.0165	0.1484
ENSG00000273014	AC018645.2	118.576	-0.7546	0.3147	-2.398	0.0165	0.1484
ENSG00000174903	RAB1B	3716.17	0.2716	0.1133	2.3978	0.0165	0.1484
ENSG00000197580	BCO2	142.611	0.6421	0.2678	2.3977	0.0165	0.1484
ENSG00000177728	TMEM94	7585.3	0.2785	0.1162	2.3973	0.0165	0.1485
ENSG00000214022	REPIN1	5360.08	0.3222	0.1345	2.3963	0.0166	0.1488
ENSG00000100099	HPS4	4416.1	0.2612	0.109	2.3962	0.0166	0.1488
ENSG00000155115	GTF3C6	4120.96	-0.2775	0.1159	-2.3946	0.0166	0.1493
ENSG00000210164	MT-TG	152.834	-0.6317	0.2638	-2.3948	0.0166	0.1493
ENSG00000139291	TMEM19	1036.55	-0.4335	0.1811	-2.3933	0.0167	0.1498
ENSG00000064547	LPAR2	876.389	0.3336	0.1394	2.3929	0.0167	0.1498
ENSG00000197813	AC011450.1	86.9154	0.8738	0.3652	2.3928	0.0167	0.1498
ENSG00000171049	FPR2	998.864	0.4601	0.1923	2.3923	0.0167	0.1499
ENSG00000067829	IDH3G	5701.6	0.2663	0.1113	2.3919	0.0168	0.15
ENSG00000230699	AL645608.2	116.145	0.9347	0.3909	2.3914	0.0168	0.1501
ENSG00000081985	IL12RB2	101.324	-1.5717	0.6573	-2.3909	0.0168	0.1501
ENSG00000273156	AC124016.2	108.684	-0.7421	0.3105	-2.3899	0.0169	0.1501
ENSG00000204628	RACK1	151262	0.2581	0.108	2.3903	0.0168	0.1501
ENSG00000260997	AC004847.1	676.689	0.4205	0.1759	2.3898	0.0169	0.1501
ENSG00000224940	PRRT4	98.9939	0.8166	0.3417	2.3899	0.0169	0.1501
ENSG00000112787	FBRSL1	7133.65	0.3678	0.1539	2.39	0.0168	0.1501
ENSG00000102524	TNFSF13B	8976.37	-0.3062	0.1281	-2.3908	0.0168	0.1501
ENSG00000167930	FAM234A	4368.22	0.2753	0.1152	2.3896	0.0169	0.1501
ENSG00000134508	CABLES1	1537.19	0.3176	0.1329	2.3903	0.0168	0.1501
ENSG00000101040	ZMYND8	8468.46	0.2982	0.1248	2.3898	0.0169	0.1501
ENSG00000146648	EGFR	82.9763	-1.2195	0.5105	-2.389	0.0169	0.1503
ENSG00000138442	WDR12	4060.89	-0.2811	0.1177	-2.3884	0.0169	0.1504
ENSG00000189223	PAX8-AS1	2943.46	0.2997	0.1255	2.3876	0.017	0.1506
ENSG00000109685	NSD2	10484.7	-0.2513	0.1052	-2.3879	0.0169	0.1506
ENSG00000134278	SPIRE1	2180.4	0.4147	0.1738	2.3869	0.017	0.1508
ENSG00000229692	SOS1-IT1	215.756	-0.5728	0.2401	-2.3857	0.017	0.1512
ENSG00000164654	MIOS	2731.01	-0.3151	0.1321	-2.3854	0.0171	0.1512
ENSG00000274512	TBC1D3L	1131.92	0.3245	0.136	2.3856	0.0171	0.1512
ENSG00000106327	TFR2	527.219	0.4973	0.2085	2.3847	0.0171	0.1513
ENSG00000100567	PSMA3	10237	-0.3267	0.137	-2.3848	0.0171	0.1513
ENSG00000105732	ZNF574	996.431	0.3294	0.1381	2.3846	0.0171	0.1513
ENSG00000233030	AC243772.2	530.78	-0.5798	0.2434	-2.3827	0.0172	0.1519
ENSG00000268205	AC005261.2	1955.66	-0.3192	0.1339	-2.3829	0.0172	0.1519
ENSG00000151470	C4orf33	776.644	-0.4304	0.1808	-2.3804	0.0173	0.1528
ENSG00000158711	ELK4	6186.75	-0.2988	0.1256	-2.3794	0.0173	0.153
ENSG00000148356	LRSAM1	3325.73	0.2737	0.115	2.3787	0.0174	0.153
ENSG00000198018	ENTPD7	5787.38	0.3117	0.131	2.379	0.0174	0.153
ENSG00000131409	LRRC4B	90.686	0.8763	0.3684	2.3789	0.0174	0.153
ENSG00000101294	HM13	10613	0.2575	0.1082	2.379	0.0174	0.153
ENSG00000183486	MX2	2316.37	0.5551	0.2333	2.379	0.0174	0.153
ENSG00000127084	FGD3	5461.71	0.2587	0.1088	2.377	0.0175	0.1537
ENSG00000151135	TMEM263	1190.02	-0.3285	0.1382	-2.3767	0.0175	0.1537
ENSG00000170542	SERPINB9	1282.84	-0.5913	0.2489	-2.3758	0.0175	0.154
ENSG00000075826	SEC31B	5009.21	0.2542	0.107	2.3755	0.0175	0.154
ENSG00000166153	DEPDC4	165.285	-0.7776	0.3274	-2.3754	0.0175	0.154
ENSG00000221983	UBA52	64326.9	0.284	0.1195	2.3753	0.0175	0.154
ENSG00000153064	BANK1	698.65	-0.4567	0.1923	-2.3747	0.0176	0.1542
ENSG00000196683	TOMM7	10935.1	0.4233	0.1783	2.3742	0.0176	0.1542
ENSG00000050327	ARHGEF5	700.953	0.5546	0.2336	2.3743	0.0176	0.1542
ENSG00000152942	RAD17	2898.98	-0.3013	0.127	-2.3736	0.0176	0.1544
ENSG00000167291	TBC1D16	1785.95	0.3751	0.158	2.3734	0.0176	0.1544
ENSG00000168461	RAB31	4404.49	0.4099	0.1727	2.373	0.0176	0.1545
ENSG00000162851	TFB2M	1179.62	-0.3945	0.1663	-2.3714	0.0177	0.1549
ENSG00000107447	DNTT	65.8481	-1.3834	0.5833	-2.3717	0.0177	0.1549
ENSG00000062282	DGAT2	160.42	0.6208	0.2617	2.3718	0.0177	0.1549
ENSG00000254685	FPGT	745.966	-0.3872	0.1634	-2.3698	0.0178	0.1555
ENSG00000272501	AL662844.4	503.385	0.3988	0.1683	2.369	0.0178	0.1555
ENSG00000096093	EFHC1	1537.89	0.3249	0.1371	2.3694	0.0178	0.1555
ENSG00000160360	GPSM1	2087.55	0.5299	0.2237	2.369	0.0178	0.1555
ENSG00000139174	PRICKLE1	1525.59	-0.3652	0.1542	-2.3692	0.0178	0.1555
ENSG00000008513	ST3GAL1	6098.37	0.3653	0.1543	2.3682	0.0179	0.1558
ENSG00000185485	SDHAP1	2962.38	0.2861	0.1209	2.3669	0.0179	0.1562
ENSG00000137414	FAM8A1	1554.59	-0.3274	0.1383	-2.3671	0.0179	0.1562
ENSG00000130844	ZNF331	1168.26	0.3355	0.1418	2.3653	0.018	0.1568
ENSG00000058453	CROCC	933.518	0.4255	0.1799	2.3645	0.0181	0.1569
ENSG00000159363	ATP13A2	3601.2	0.3801	0.1608	2.3645	0.0181	0.1569
ENSG00000122592	HOXA7	99.0959	-0.9204	0.3893	-2.3645	0.0181	0.1569
[truncated: 30,488 more rows]
