# Supplementary material for: The MLL–Menin Interaction is a Therapeutic Vulnerability in NUP98-rearranged AML
Source: Hemasphere. 2023 Jul 27;7(8):e935. doi: 10.1097/HS9.0000000000000935 (PMC10378738; doi:10.1097/HS9.0000000000000935)
Supplement: Supplementary file 3 [file hs9-7-e935-s003.xlsx]

## Sheet: Day 12
EnsembleID	GeneName	baseMean	log2FoldChange	lfcSE	stat	pvalue	padj
ENSG00000179097	HTR1F	55.0674	-4.8142	0.665	-7.2398	0	0
ENSG00000113389	NPR3	527.138	-4.5343	0.2264	-20.0253	0	0
ENSG00000007062	PROM1	479.989	-3.6657	0.4084	-8.9766	0	0
ENSG00000174059	CD34	1626.59	-3.2841	0.6531	-5.0283	0	0
ENSG00000046604	DSG2	91.1154	-3.223	0.434	-7.4264	0	0
ENSG00000122025	FLT3	2229.6	-3.1261	0.3444	-9.0766	0	0
ENSG00000206557	TRIM71	231.608	-3.0565	0.3793	-8.059	0	0
ENSG00000223609	HBD	1288.19	-2.8472	0.288	-9.8877	0	0
ENSG00000138722	MMRN1	597.181	-2.7691	0.4322	-6.4073	0	0
ENSG00000260244	AC104083.1	187.489	-2.7288	0.4835	-5.6442	0	0
ENSG00000255833	TIFAB	455.052	-2.6555	0.4101	-6.4756	0	0
ENSG00000132465	JCHAIN	157.174	-2.5135	0.49	-5.1294	0	0
ENSG00000121570	DPPA4	282.439	-2.4836	0.3393	-7.3194	0	0
ENSG00000143995	MEIS1	998.251	-2.4366	0.2483	-9.8118	0	0
ENSG00000144218	AFF3	1360.93	-2.3004	0.1968	-11.6893	0	0
ENSG00000173200	PARP15	554.243	-2.2941	0.2868	-7.9992	0	0
ENSG00000285417	BX571818.1	612.661	-2.1862	0.3199	-6.8338	0	0
ENSG00000048052	HDAC9	1612.89	-2.181	0.1792	-12.1701	0	0
ENSG00000177425	PAWR	199.642	-2.1362	0.3709	-5.7593	0	0
ENSG00000198780	FAM169A	61.582	-2.1176	0.4216	-5.0229	0	0
ENSG00000073792	IGF2BP2	4449.07	-2.0577	0.2396	-8.5869	0	0
ENSG00000081189	MEF2C	3547.92	-2.0311	0.1509	-13.4553	0	0
ENSG00000184293	CLECL1	666.949	-1.9819	0.3741	-5.297	0	0
ENSG00000131401	NAPSB	914.612	-1.9547	0.3908	-5.0021	0	0
ENSG00000106537	TSPAN13	343.115	-1.9303	0.3008	-6.4165	0	0
ENSG00000041353	RAB27B	1023.61	-1.8727	0.3406	-5.4981	0	0
ENSG00000167081	PBX3	1861.79	-1.7869	0.1775	-10.0698	0	0
ENSG00000227507	LTB	729.99	-1.7507	0.2539	-6.8948	0	0
ENSG00000109452	INPP4B	1836.44	-1.7373	0.1816	-9.567	0	0
ENSG00000078596	ITM2A	1976.53	-1.723	0.2253	-7.6473	0	0
ENSG00000213160	KLHL23	539.374	-1.6672	0.2711	-6.1491	0	0
ENSG00000111371	SLC38A1	6594.33	-1.6071	0.1825	-8.8076	0	0
ENSG00000157404	KIT	6769.65	-1.5774	0.2281	-6.9145	0	0
ENSG00000286169	AHRR	370.157	-1.5057	0.2501	-6.0202	0	0
ENSG00000127955	GNAI1	307.316	-1.493	0.2325	-6.4227	0	0
ENSG00000003096	KLHL13	275.597	-1.4384	0.2575	-5.5864	0	0
ENSG00000088305	DNMT3B	2185.26	-1.4022	0.2123	-6.6061	0	0
ENSG00000189057	FAM111B	384.448	-1.3846	0.2451	-5.6491	0	0
ENSG00000110852	CLEC2B	2221.88	-1.3107	0.1696	-7.7303	0	0
ENSG00000082512	TRAF5	576.803	-1.248	0.1792	-6.9651	0	0
ENSG00000228956	SATB1-AS1	651.529	-1.2448	0.1946	-6.3966	0	0
ENSG00000154262	ABCA6	817.681	-1.2386	0.2257	-5.489	0	0
ENSG00000108176	DNAJC12	487.659	-1.2153	0.2265	-5.3658	0	0
ENSG00000275713	HIST1H2BH	4935.43	-1.2124	0.2289	-5.2964	0	0
ENSG00000278588	HIST1H2BI	2891.18	-1.2079	0.2074	-5.8256	0	0
ENSG00000140968	IRF8	3705.66	-1.2058	0.2245	-5.3702	0	0
ENSG00000268027	AC243960.1	279.542	-1.1975	0.2357	-5.0798	0	0
ENSG00000151491	EPS8	996.892	-1.1926	0.1727	-6.9039	0	0
ENSG00000169752	NRG4	1876.69	-1.1889	0.1608	-7.3961	0	0
ENSG00000196628	TCF4	4599.72	-1.1869	0.2391	-4.9648	0	0
ENSG00000083720	OXCT1	2839.83	-1.1804	0.2035	-5.7995	0	0
ENSG00000178202	POGLUT3	1200.47	-1.1618	0.2239	-5.1879	0	0
ENSG00000278463	HIST1H2AB	2325.33	-1.1601	0.2187	-5.3057	0	0
ENSG00000144354	CDCA7	2904.91	-1.1497	0.2045	-5.6215	0	0
ENSG00000228223	HCG11	404.44	-1.1387	0.2048	-5.5603	0	0
ENSG00000118276	B4GALT6	1398.26	-1.1289	0.1541	-7.3257	0	0
ENSG00000142875	PRKACB	9586.29	-1.1217	0.1937	-5.7921	0	0
ENSG00000112208	BAG2	300.393	-1.1209	0.2139	-5.2401	0	0
ENSG00000107438	PDLIM1	3082.01	-1.1079	0.1967	-5.6318	0	0
ENSG00000151967	SCHIP1	392.313	-1.0906	0.2148	-5.0782	0	0
ENSG00000128578	STRIP2	1031.41	-1.082	0.2058	-5.2579	0	0
ENSG00000139187	KLRG1	576.173	-1.0794	0.1876	-5.7538	0	0
ENSG00000120280	CXorf21	3766.27	-1.0773	0.1915	-5.6243	0	0
ENSG00000136982	DSCC1	831.86	-1.0395	0.2044	-5.0844	0	0
ENSG00000138182	KIF20B	6469.68	-1.0394	0.1823	-5.7017	0	0
ENSG00000120437	ACAT2	5619.48	-1.023	0.1929	-5.3041	0	0
ENSG00000079819	EPB41L2	4184.2	-1.0113	0.1925	-5.2542	0	0
ENSG00000072571	HMMR	3352.84	-1	0.2008	-4.9802	0	0
ENSG00000188610	FAM72B	1006.14	-0.9917	0.189	-5.2485	0	0
ENSG00000170312	CDK1	4222.09	-0.9864	0.1753	-5.6274	0	0
ENSG00000123080	CDKN2C	1428.7	-0.9846	0.1843	-5.3439	0	0
ENSG00000198826	ARHGAP11A	4097.02	-0.9838	0.1731	-5.6842	0	0
ENSG00000065923	SLC9A7	3969.95	-0.9829	0.1378	-7.1307	0	0
ENSG00000143153	ATP1B1	1688.97	-0.9796	0.1795	-5.4586	0	0
ENSG00000092853	CLSPN	5255.9	-0.9791	0.1843	-5.3132	0	0
ENSG00000215417	MIR17HG	914.906	-0.9778	0.1945	-5.028	0	0
ENSG00000153064	BANK1	853.721	-0.9765	0.1841	-5.3045	0	0
ENSG00000121690	DEPDC7	557.601	-0.9686	0.1943	-4.9838	0	0
ENSG00000157456	CCNB2	2440.93	-0.9532	0.1811	-5.263	0	0
ENSG00000169679	BUB1	6778.93	-0.953	0.1917	-4.9708	0	0
ENSG00000109805	NCAPG	4261.03	-0.953	0.1754	-5.4327	0	0
ENSG00000065328	MCM10	2475.88	-0.9472	0.1857	-5.1014	0	0
ENSG00000215784	FAM72D	836.165	-0.943	0.1855	-5.0844	0	0
ENSG00000005059	MCUB	1492.42	-0.9414	0.1851	-5.0873	0	0
ENSG00000028277	POU2F2	1949.51	-0.9317	0.1676	-5.5598	0	0
ENSG00000196584	XRCC2	1182.39	-0.9314	0.1677	-5.5526	0	0
ENSG00000102743	SLC25A15	753.577	-0.9271	0.1709	-5.424	0	0
ENSG00000196550	FAM72A	1092.72	-0.9244	0.1602	-5.7713	0	0
ENSG00000111913	RIPOR2	3246.72	-0.9096	0.1823	-4.9906	0	0
ENSG00000146281	PM20D2	4275.73	-0.8845	0.1706	-5.185	0	0
ENSG00000135525	MAP7	2355.85	-0.8745	0.1551	-5.6371	0	0
ENSG00000090889	KIF4A	2806.84	-0.8744	0.1478	-5.9167	0	0
ENSG00000105810	CDK6	19683	-0.8722	0.1355	-6.4383	0	0
ENSG00000162639	HENMT1	1181.49	-0.8697	0.17	-5.1147	0	0
ENSG00000276043	UHRF1	6418.71	-0.8693	0.165	-5.2675	0	0
ENSG00000164611	PTTG1	2866.44	-0.8649	0.1621	-5.337	0	0
ENSG00000068489	PRR11	2443.82	-0.8625	0.1651	-5.2243	0	0
ENSG00000128050	PAICS	9835.77	-0.8477	0.1667	-5.0847	0	0
ENSG00000137812	KNL1	4584.44	-0.846	0.1626	-5.2032	0	0
ENSG00000263513	FAM72C	899.239	-0.8388	0.1666	-5.0345	0	0
ENSG00000175063	UBE2C	2552.07	-0.8224	0.1483	-5.5453	0	0
ENSG00000139618	BRCA2	3634.1	-0.82	0.1618	-5.0666	0	0
ENSG00000156110	ADK	3166.62	-0.8167	0.1362	-5.9969	0	0
ENSG00000134690	CDCA8	2228.4	-0.8074	0.1388	-5.8188	0	0
ENSG00000075218	GTSE1	1775.43	-0.7934	0.1448	-5.4805	0	0
ENSG00000117399	CDC20	3158.56	-0.7914	0.1567	-5.0512	0	0
ENSG00000088325	TPX2	7735.73	-0.7904	0.1511	-5.2326	0	0
ENSG00000146918	NCAPG2	6664.86	-0.789	0.1428	-5.524	0	0
ENSG00000148773	MKI67	21046.2	-0.7858	0.1495	-5.2551	0	0
ENSG00000166851	PLK1	2657.06	-0.7818	0.1352	-5.781	0	0
ENSG00000087586	AURKA	2483.24	-0.7585	0.152	-4.989	0	0
ENSG00000076770	MBNL3	3107.39	-0.7396	0.1424	-5.1943	0	0
ENSG00000094916	CBX5	13818.7	-0.7309	0.1438	-5.0841	0	0
ENSG00000163808	KIF15	4363.89	-0.7252	0.1362	-5.3253	0	0
ENSG00000111602	TIMELESS	4493.52	-0.7228	0.1436	-5.0348	0	0
ENSG00000122952	ZWINT	2891.76	-0.7224	0.141	-5.124	0	0
ENSG00000243147	MRPL33	4846.66	-0.6973	0.1356	-5.1426	0	0
ENSG00000106462	EZH2	5378.42	-0.6926	0.1379	-5.0222	0	0
ENSG00000182568	SATB1	6661.2	-0.6614	0.1313	-5.0384	0	0
ENSG00000100714	MTHFD1	10757.1	-0.6313	0.1269	-4.9752	0	0
ENSG00000105520	PLPPR2	1503.37	0.7082	0.1411	5.0179	0	0
ENSG00000183621	ZNF438	2776.46	0.7451	0.1318	5.6551	0	0
ENSG00000102471	NDFIP2	1604.36	0.775	0.1405	5.5147	0	0
ENSG00000090006	LTBP4	2517.62	0.788	0.1528	5.1564	0	0
ENSG00000139974	SLC38A6	3272.34	0.7913	0.1575	5.0252	0	0
ENSG00000120885	CLU	34989.4	0.804	0.1394	5.768	0	0
ENSG00000085514	PILRA	3230.95	0.8173	0.1503	5.4365	0	0
ENSG00000213316	LTC4S	1124.61	0.8787	0.1688	5.2044	0	0
ENSG00000142156	COL6A1	10780.8	0.8819	0.1674	5.2694	0	0
ENSG00000087245	MMP2	14120.5	0.8937	0.1387	6.4409	0	0
ENSG00000115457	IGFBP2	7174.17	0.8997	0.1677	5.3633	0	0
ENSG00000084764	MAPRE3	749.613	0.9001	0.1612	5.584	0	0
ENSG00000005486	RHBDD2	2776.17	0.9062	0.1412	6.4171	0	0
ENSG00000147434	CHRNA6	1731.47	0.9314	0.1489	6.2563	0	0
ENSG00000000938	FGR	5755.45	0.9318	0.1867	4.9902	0	0
ENSG00000082014	SMARCD3	3104.59	0.9381	0.1748	5.3674	0	0
ENSG00000203710	CR1	25355.8	0.9395	0.1607	5.847	0	0
ENSG00000178038	ALS2CL	556.983	0.941	0.1896	4.9628	0	0
ENSG00000182885	ADGRG3	1827.86	0.9575	0.1577	6.0712	0	0
ENSG00000143369	ECM1	1688.26	0.9582	0.1871	5.1206	0	0
ENSG00000181790	ADGRB1	450.053	0.963	0.1888	5.1017	0	0
ENSG00000142552	RCN3	593.535	0.9805	0.1975	4.9637	0	0
ENSG00000149516	MS4A3	3764.62	0.9823	0.1852	5.3053	0	0
ENSG00000172232	AZU1	36312.4	1.0036	0.1836	5.466	0	0
ENSG00000123342	MMP19	789.886	1.0146	0.2004	5.0635	0	0
ENSG00000152207	CYSLTR2	1121.1	1.0147	0.1798	5.6431	0	0
ENSG00000117984	CTSD	18150.9	1.0186	0.1215	8.3861	0	0
ENSG00000143382	ADAMTSL4	10760.6	1.0256	0.1278	8.0263	0	0
ENSG00000285938	AC072022.2	1292.55	1.0295	0.178	5.7831	0	0
ENSG00000100448	CTSG	45185.7	1.037	0.1721	6.0271	0	0
ENSG00000135678	CPM	2126.74	1.0701	0.1654	6.4693	0	0
ENSG00000164692	COL1A2	13222.6	1.0762	0.139	7.7415	0	0
ENSG00000083457	ITGAE	4978.5	1.078	0.1269	8.4926	0	0
ENSG00000155966	AFF2	3595.19	1.0806	0.1652	6.541	0	0
ENSG00000120318	ARAP3	649.943	1.0879	0.2036	5.3442	0	0
ENSG00000174080	CTSF	1099.51	1.094	0.1871	5.8477	0	0
ENSG00000099985	OSM	2183.75	1.1032	0.2186	5.0458	0	0
ENSG00000214279	SCART1	288.728	1.1167	0.2244	4.9765	0	0
ENSG00000011422	PLAUR	5418.15	1.1305	0.2227	5.0762	0	0
ENSG00000162745	OLFML2B	521.603	1.132	0.1836	6.1664	0	0
ENSG00000271503	CCL5	1417.57	1.15	0.1503	7.6493	0	0
ENSG00000082781	ITGB5	704.909	1.1548	0.2185	5.2863	0	0
ENSG00000283399	AC004381.2	701.031	1.1567	0.209	5.534	0	0
ENSG00000197506	SLC28A3	2541.64	1.1946	0.172	6.9466	0	0
ENSG00000113070	HBEGF	846.364	1.1972	0.2054	5.83	0	0
ENSG00000113140	SPARC	6032.23	1.2007	0.1519	7.903	0	0
ENSG00000166743	ACSM1	777.076	1.2022	0.2376	5.0595	0	0
ENSG00000130529	TRPM4	447.472	1.2216	0.2229	5.4815	0	0
ENSG00000106258	CYP3A5	1537.3	1.2289	0.185	6.643	0	0
ENSG00000185950	IRS2	2479.93	1.2297	0.2105	5.8424	0	0
ENSG00000215861	AC245297.1	942.21	1.2375	0.2339	5.2912	0	0
ENSG00000138061	CYP1B1	970.662	1.2413	0.2299	5.3989	0	0
ENSG00000228168	HNRNPA1P21	253.174	1.2665	0.2511	5.0442	0	0
ENSG00000145555	MYO10	942.356	1.2674	0.2069	6.125	0	0
ENSG00000197632	SERPINB2	559.064	1.3001	0.2516	5.168	0	0
ENSG00000197077	KIAA1671	358.281	1.3262	0.2471	5.3676	0	0
ENSG00000138639	ARHGAP24	671.693	1.3304	0.22	6.0479	0	0
ENSG00000035664	DAPK2	258.284	1.3435	0.2568	5.2307	0	0
ENSG00000196358	NTNG2	3267.08	1.3505	0.2093	6.4536	0	0
ENSG00000075223	SEMA3C	842.274	1.3508	0.2671	5.0571	0	0
ENSG00000180071	ANKRD18A	542.964	1.3511	0.2445	5.5255	0	0
ENSG00000284543	LINC01226	399.944	1.3527	0.2499	5.4128	0	0
ENSG00000069702	TGFBR3	454.968	1.3867	0.2184	6.3489	0	0
ENSG00000099139	PCSK5	482.908	1.3985	0.2653	5.2711	0	0
ENSG00000107317	PTGDS	463.284	1.4105	0.2561	5.5085	0	0
ENSG00000173372	C1QA	2232	1.4287	0.2555	5.5911	0	0
ENSG00000124469	CEACAM8	3145.66	1.4334	0.2688	5.3336	0	0
ENSG00000233452	STXBP5-AS1	914.35	1.4399	0.195	7.3835	0	0
ENSG00000285534	AL163541.1	194.3	1.4424	0.2827	5.1016	0	0
ENSG00000196872	KIAA1211L	383.76	1.4595	0.2203	6.6237	0	0
ENSG00000179934	CCR8	253.064	1.46	0.2468	5.9147	0	0
ENSG00000177706	FAM20C	805.317	1.4704	0.1844	7.9749	0	0
ENSG00000174837	ADGRE1	6996.49	1.4818	0.2223	6.6662	0	0
ENSG00000160883	HK3	5762.7	1.5006	0.2864	5.2404	0	0
ENSG00000010310	GIPR	1069.31	1.5127	0.2631	5.7493	0	0
ENSG00000196739	COL27A1	1000.63	1.523	0.1928	7.8984	0	0
ENSG00000168477	TNXB	447.49	1.539	0.271	5.679	0	0
ENSG00000088340	FER1L4	226.552	1.5417	0.3	5.1385	0	0
ENSG00000111052	LIN7A	853.507	1.5569	0.2777	5.6068	0	0
ENSG00000274642	AC244669.2	191.283	1.574	0.3119	5.0472	0	0
ENSG00000159307	SCUBE1	255.946	1.584	0.3181	4.9792	0	0
ENSG00000131355	ADGRE3	2162.04	1.5993	0.1999	7.9994	0	0
ENSG00000278771	RN7SL3	54761.8	1.6328	0.3103	5.2625	0	0
ENSG00000102575	ACP5	1661.26	1.6395	0.2545	6.443	0	0
ENSG00000272398	CD24	7223.69	1.6412	0.2557	6.4174	0	0
ENSG00000277152	AC110048.2	247.525	1.6453	0.2745	5.9949	0	0
ENSG00000108821	COL1A1	9556.91	1.6481	0.2264	7.2807	0	0
ENSG00000125730	C3	3541.69	1.6581	0.2434	6.8129	0	0
ENSG00000119042	SATB2	355.236	1.6602	0.2212	7.5046	0	0
ENSG00000123453	SARDH	318.603	1.6739	0.2752	6.0833	0	0
ENSG00000280091	AC020895.2	143.548	1.6865	0.3167	5.326	0	0
ENSG00000137491	SLCO2B1	3102.1	1.687	0.3029	5.5698	0	0
ENSG00000260386	LINC01225	226.496	1.6874	0.29	5.8196	0	0
ENSG00000268758	ADGRE4P	1205	1.7332	0.2712	6.3904	0	0
ENSG00000180509	KCNE1	446.875	1.7369	0.2657	6.5377	0	0
ENSG00000172828	CES3	253.547	1.7465	0.2949	5.9226	0	0
ENSG00000244227	LRRC77P	279.887	1.7553	0.3136	5.5976	0	0
ENSG00000105419	MEIS3	105.57	1.7602	0.3315	5.3101	0	0
ENSG00000088367	EPB41L1	217.771	1.7604	0.2667	6.6008	0	0
ENSG00000162407	PLPP3	434.205	1.7755	0.2206	8.0477	0	0
ENSG00000244242	IFITM10	219.731	1.7835	0.3243	5.4991	0	0
ENSG00000184347	SLIT3	258.457	1.7842	0.3089	5.7758	0	0
ENSG00000137726	FXYD6	173.91	1.8011	0.2708	6.6505	0	0
ENSG00000250644	AC068580.4	509.837	1.8074	0.3352	5.3922	0	0
ENSG00000108846	ABCC3	2781.52	1.8154	0.2646	6.8615	0	0
ENSG00000224397	SMIM25	1314.39	1.8243	0.2933	6.2196	0	0
ENSG00000197405	C5AR1	669.611	1.8619	0.3106	5.9948	0	0
ENSG00000133048	CHI3L1	15802.2	1.8745	0.2532	7.4037	0	0
ENSG00000235782	AL031429.1	225.467	1.8776	0.3276	5.7321	0	0
ENSG00000179869	ABCA13	3795.04	1.8916	0.2006	9.4294	0	0
ENSG00000124107	SLPI	1213.16	1.8944	0.2552	7.4228	0	0
ENSG00000137474	MYO7A	745.102	1.9033	0.2589	7.3521	0	0
ENSG00000249307	LINC01088	418.907	1.9079	0.2204	8.6556	0	0
ENSG00000266835	GAPLINC	134.699	1.9395	0.321	6.0413	0	0
ENSG00000198734	F5	409.372	1.9443	0.2596	7.4892	0	0
ENSG00000123095	BHLHE41	297.394	1.9747	0.2346	8.417	0	0
ENSG00000272405	AL365181.3	113.804	1.9865	0.3258	6.0971	0	0
ENSG00000118113	MMP8	2027.62	2.0362	0.2332	8.733	0	0
ENSG00000128383	APOBEC3A	120.96	2.0428	0.3389	6.0284	0	0
ENSG00000064886	CHI3L2	438.548	2.0661	0.2098	9.8493	0	0
ENSG00000176046	NUPR1	3222.13	2.0929	0.1955	10.7067	0	0
ENSG00000106178	CCL24	203.681	2.1534	0.3124	6.8921	0	0
ENSG00000147614	ATP6V0D2	178.806	2.1879	0.4226	5.177	0	0
ENSG00000081041	CXCL2	818.802	2.2002	0.4246	5.1818	0	0
ENSG00000204860	FAM201A	119.168	2.216	0.4294	5.1606	0	0
ENSG00000205176	REXO1L1P	270.899	2.2467	0.2809	7.9975	0	0
ENSG00000253821	AC090796.1	139.373	2.269	0.4388	5.1709	0	0
ENSG00000038945	MSR1	760.704	2.372	0.3563	6.6576	0	0
ENSG00000257017	HP	3025.89	2.3789	0.325	7.3187	0	0
ENSG00000088827	SIGLEC1	847.414	2.3887	0.4285	5.5744	0	0
ENSG00000102837	OLFM4	1167.68	2.4622	0.3214	7.6613	0	0
ENSG00000227706	AL713998.1	713.67	2.517	0.3216	7.8273	0	0
ENSG00000133063	CHIT1	1981.12	2.5516	0.2444	10.4395	0	0
ENSG00000129538	RNASE1	104.768	2.6112	0.4912	5.316	0	0
ENSG00000130203	APOE	1089.79	2.628	0.1881	13.9728	0	0
ENSG00000005108	THSD7A	75.8334	2.6499	0.4868	5.4434	0	0
ENSG00000281162	LINC01127	274.998	2.7077	0.5428	4.9884	0	0
ENSG00000170485	NPAS2	57.451	2.8581	0.5113	5.59	0	0
ENSG00000171227	TMEM37	188.466	2.9332	0.4448	6.5949	0	0
ENSG00000163734	CXCL3	383.462	3.0394	0.5054	6.0142	0	0
ENSG00000259225	LINC02345	73.9228	3.0635	0.5549	5.5213	0	0
ENSG00000184985	SORCS2	72.3574	3.4886	0.5089	6.8554	0	0
ENSG00000198203	SULT1C2	1125.41	4.2338	0.301	14.0677	0	0
ENSG00000275385	CCL18	512.127	4.2994	0.2262	19.0059	0	0
ENSG00000135549	PKIB	571.025	-2.1136	0.4327	-4.8846	0	0.0001
ENSG00000170439	METTL7B	1458.71	-1.7756	0.3713	-4.7826	0	0.0001
ENSG00000244734	HBB	3456.01	-1.4962	0.3101	-4.8244	0	0.0001
ENSG00000143195	ILDR2	632.999	-1.329	0.2708	-4.9085	0	0.0001
ENSG00000155380	SLC16A1	2034	-1.2193	0.2492	-4.893	0	0.0001
ENSG00000273983	HIST1H3G	2483.51	-1.1425	0.2415	-4.7302	0	0.0001
ENSG00000275126	HIST1H4L	2799.23	-1.1164	0.2363	-4.7246	0	0.0001
ENSG00000182628	SKA2	1704.96	-1.0889	0.2212	-4.922	0	0.0001
ENSG00000277775	HIST1H3F	4030.09	-1.071	0.222	-4.8249	0	0.0001
ENSG00000138336	TET1	383.37	-1.0049	0.2075	-4.8421	0	0.0001
ENSG00000094804	CDC6	1974.4	-0.9766	0.2022	-4.8299	0	0.0001
ENSG00000138160	KIF11	8410.76	-0.9512	0.1922	-4.9487	0	0.0001
ENSG00000035499	DEPDC1B	1440.71	-0.9502	0.1998	-4.7571	0	0.0001
ENSG00000156535	CD109	6492.28	-0.9365	0.1982	-4.7257	0	0.0001
ENSG00000066279	ASPM	8685.42	-0.9113	0.1927	-4.7285	0	0.0001
ENSG00000165304	MELK	2495.24	-0.9099	0.1847	-4.9253	0	0.0001
ENSG00000135362	PRR5L	1022.52	-0.8957	0.1825	-4.9089	0	0.0001
ENSG00000131747	TOP2A	32182.8	-0.8885	0.1844	-4.8185	0	0.0001
ENSG00000076003	MCM6	9567.6	-0.8685	0.1816	-4.7823	0	0.0001
ENSG00000080986	NDC80	2852.12	-0.865	0.1823	-4.744	0	0.0001
ENSG00000184357	HIST1H1B	11853.7	-0.8638	0.1784	-4.8424	0	0.0001
ENSG00000128059	PPAT	1995.49	-0.8586	0.1815	-4.7306	0	0.0001
ENSG00000142731	PLK4	2222.08	-0.855	0.173	-4.9428	0	0.0001
ENSG00000112312	GMNN	2087.5	-0.8517	0.18	-4.7311	0	0.0001
ENSG00000184661	CDCA2	1890.09	-0.8472	0.1775	-4.7722	0	0.0001
ENSG00000092470	WDR76	2819.89	-0.8376	0.1706	-4.9087	0	0.0001
ENSG00000126787	DLGAP5	4323.61	-0.8306	0.1682	-4.9375	0	0.0001
ENSG00000197299	BLM	3319.22	-0.8266	0.1688	-4.8976	0	0.0001
ENSG00000197629	MPEG1	2161.55	-0.8259	0.1702	-4.8529	0	0.0001
ENSG00000187862	TTC24	653.466	-0.8237	0.1679	-4.9047	0	0.0001
ENSG00000176890	TYMS	3540.29	-0.8206	0.1677	-4.8928	0	0.0001
ENSG00000010327	STAB1	73867.9	-0.8172	0.1719	-4.7534	0	0.0001
ENSG00000156970	BUB1B	3957.3	-0.8172	0.1679	-4.8667	0	0.0001
ENSG00000121152	NCAPH	3437.87	-0.8033	0.1709	-4.6993	0	0.0001
ENSG00000101057	MYBL2	3576.96	-0.7831	0.1607	-4.8723	0	0.0001
ENSG00000156802	ATAD2	9414.07	-0.7766	0.157	-4.9466	0	0.0001
ENSG00000169607	CKAP2L	1744.88	-0.7738	0.1604	-4.8244	0	0.0001
ENSG00000142945	KIF2C	3709.89	-0.7456	0.1556	-4.7921	0	0.0001
ENSG00000152455	SUV39H2	1371.6	-0.7289	0.148	-4.9249	0	0.0001
ENSG00000123485	HJURP	1573.75	-0.7118	0.1454	-4.8961	0	0.0001
ENSG00000120800	UTP20	4153.04	-0.6822	0.1388	-4.9144	0	0.0001
ENSG00000143493	INTS7	2980.85	-0.6689	0.1383	-4.8379	0	0.0001
ENSG00000128951	DUT	7220.32	-0.6376	0.1322	-4.8219	0	0.0001
ENSG00000134215	VAV3	5883.72	-0.6172	0.131	-4.7106	0	0.0001
ENSG00000175216	CKAP5	17659.2	-0.6111	0.1297	-4.7132	0	0.0001
ENSG00000145703	IQGAP2	19939.6	-0.6081	0.1287	-4.7258	0	0.0001
ENSG00000170571	EMB	34003.4	-0.597	0.1211	-4.9285	0	0.0001
ENSG00000233695	GAS6-AS1	2220.72	0.8301	0.174	4.772	0	0.0001
ENSG00000104267	CA2	1610.48	0.8441	0.1781	4.7396	0	0.0001
ENSG00000105048	TNNT1	2376.31	0.8938	0.1852	4.8255	0	0.0001
ENSG00000165959	CLMN	8793.44	0.9472	0.2016	4.698	0	0.0001
ENSG00000159403	C1R	531.987	0.9659	0.2055	4.7004	0	0.0001
ENSG00000204262	COL5A2	1254.71	0.9695	0.2027	4.7836	0	0.0001
ENSG00000147206	NXF3	2510.39	1.0012	0.2032	4.9283	0	0.0001
ENSG00000235531	MSC-AS1	314.88	1.0909	0.2295	4.7527	0	0.0001
ENSG00000237135	DDX10P1	207.732	1.1649	0.2477	4.7031	0	0.0001
ENSG00000127528	KLF2	800.057	1.2154	0.2469	4.9229	0	0.0001
ENSG00000072134	EPN2	162.782	1.3356	0.2706	4.9354	0	0.0001
ENSG00000141837	CACNA1A	178.136	1.4378	0.3002	4.7895	0	0.0001
ENSG00000161921	CXCL16	842.581	1.4527	0.3065	4.7395	0	0.0001
ENSG00000105855	ITGB8	1209.91	1.4671	0.3122	4.6985	0	0.0001
ENSG00000130635	COL5A1	2653.13	1.5014	0.315	4.7657	0	0.0001
ENSG00000009950	MLXIPL	126.02	1.6302	0.344	4.7393	0	0.0001
ENSG00000276975	HYDIN2	227.335	1.6542	0.3434	4.8163	0	0.0001
ENSG00000204103	MAFB	385.035	1.6941	0.3515	4.8204	0	0.0001
ENSG00000087116	ADAMTS2	111.427	1.8972	0.3975	4.773	0	0.0001
ENSG00000276998	REXO1L2P	64.6214	2.2731	0.4842	4.6945	0	0.0001
ENSG00000277422	REXO1L6P	63.4262	2.4862	0.5037	4.9356	0	0.0001
ENSG00000163739	CXCL1	142.621	2.5763	0.5255	4.9028	0	0.0001
ENSG00000269385	AC020895.1	65.7863	2.836	0.5941	4.774	0	0.0001
ENSG00000154188	ANGPT1	3056.23	-2.9844	0.6533	-4.5679	0	0.0002
ENSG00000206190	ATP10A	270.664	-2.2147	0.4807	-4.6071	0	0.0002
ENSG00000155719	OTOA	118.609	-1.4682	0.3131	-4.69	0	0.0002
ENSG00000164038	SLC9B2	573.177	-1.2928	0.2784	-4.6437	0	0.0002
ENSG00000256663	AC112777.1	631.524	-1.0014	0.2169	-4.6173	0	0.0002
ENSG00000029153	ARNTL2	2165.15	-0.9761	0.2107	-4.6324	0	0.0002
ENSG00000197837	HIST4H4	1759.88	-0.9297	0.1984	-4.6864	0	0.0002
ENSG00000077152	UBE2T	960.939	-0.8978	0.1958	-4.5852	0	0.0002
ENSG00000145386	CCNA2	3367.34	-0.8702	0.1891	-4.6025	0	0.0002
ENSG00000203814	HIST2H2BF	9308.75	-0.8386	0.1834	-4.5721	0	0.0002
ENSG00000237943	PRKCQ-AS1	484.584	-0.838	0.18	-4.6567	0	0.0002
ENSG00000134057	CCNB1	4425.62	-0.8364	0.1785	-4.6851	0	0.0002
ENSG00000175305	CCNE2	1256.01	-0.8219	0.1772	-4.6368	0	0.0002
ENSG00000131153	GINS2	1096.45	-0.7997	0.1733	-4.6145	0	0.0002
ENSG00000085840	ORC1	2244.46	-0.7908	0.1698	-4.6581	0	0.0002
ENSG00000136824	SMC2	8115.72	-0.7846	0.1699	-4.6186	0	0.0002
ENSG00000111670	GNPTAB	14676.6	-0.7162	0.1562	-4.5837	0	0.0002
ENSG00000164323	CFAP97	2052.85	-0.6797	0.1481	-4.5902	0	0.0002
ENSG00000175792	RUVBL1	2929.7	-0.6735	0.1441	-4.673	0	0.0002
ENSG00000005187	ACSM3	4846.35	0.7301	0.1579	4.624	0	0.0002
ENSG00000185909	KLHDC8B	1000.39	0.7495	0.1624	4.6166	0	0.0002
ENSG00000129467	ADCY4	590.124	0.8133	0.1748	4.6526	0	0.0002
ENSG00000143847	PPFIA4	1123.78	0.8897	0.1905	4.6704	0	0.0002
ENSG00000105352	CEACAM4	1803.02	0.8954	0.195	4.5907	0	0.0002
ENSG00000180061	TMEM150B	559.815	0.918	0.1964	4.6731	0	0.0002
ENSG00000182492	BGN	497.935	0.9373	0.2049	4.574	0	0.0002
ENSG00000251364	AC107884.1	361.284	0.9644	0.2092	4.6091	0	0.0002
ENSG00000063127	SLC6A16	291.445	0.9792	0.2115	4.6307	0	0.0002
ENSG00000262943	ALOX12P2	284.155	1.0384	0.2256	4.6028	0	0.0002
ENSG00000088053	GP6	334.856	1.2506	0.2702	4.6278	0	0.0002
ENSG00000113763	UNC5A	263.146	1.3089	0.2833	4.6206	0	0.0002
ENSG00000067141	NEO1	151.747	1.3248	0.2859	4.6344	0	0.0002
ENSG00000183019	MCEMP1	3794.69	1.3437	0.2901	4.6313	0	0.0002
ENSG00000110811	P3H3	1117.85	1.3739	0.2939	4.674	0	0.0002
ENSG00000163710	PCOLCE2	310.866	1.4111	0.3077	4.5863	0	0.0002
ENSG00000221890	NPTXR	193.739	1.4217	0.3038	4.6794	0	0.0002
ENSG00000157423	HYDIN	96.5427	1.6472	0.3529	4.6676	0	0.0002
ENSG00000133424	LARGE1	61.6702	2.0475	0.4441	4.61	0	0.0002
ENSG00000276289	KCNE1B	143.61	2.1466	0.4668	4.5983	0	0.0002
ENSG00000270416	REXO1L4P	61.7707	2.361	0.5073	4.654	0	0.0002
ENSG00000106484	MEST	298.609	-1.0749	0.2391	-4.4956	0	0.0003
ENSG00000274290	HIST1H2BE	2999.13	-1.0181	0.2236	-4.5527	0	0.0003
ENSG00000071539	TRIP13	1007.16	-0.9835	0.2166	-4.5398	0	0.0003
ENSG00000118193	KIF14	3719.35	-0.7969	0.1776	-4.4872	0	0.0003
ENSG00000117632	STMN1	13729.7	-0.7869	0.173	-4.5475	0	0.0003
ENSG00000132967	HMGB1P5	2741.42	-0.7444	0.1654	-4.5019	0	0.0003
ENSG00000144381	HSPD1	29641.2	-0.7128	0.158	-4.513	0	0.0003
ENSG00000040275	SPDL1	1768.67	-0.6587	0.1453	-4.5321	0	0.0003
ENSG00000151465	CDC123	7513.89	-0.65	0.1446	-4.4959	0	0.0003
ENSG00000161800	RACGAP1	5170.75	-0.6274	0.1393	-4.5028	0	0.0003
ENSG00000144554	FANCD2	6638.71	-0.5804	0.1284	-4.5202	0	0.0003
ENSG00000178104	PDE4DIP	7250.77	0.6717	0.1489	4.5118	0	0.0003
ENSG00000108828	VAT1	9583.26	0.7168	0.1572	4.5595	0	0.0003
ENSG00000026652	AGPAT4	867.062	0.744	0.165	4.5096	0	0.0003
ENSG00000150510	FAM124A	1027.17	0.7512	0.1656	4.5356	0	0.0003
ENSG00000091986	CCDC80	667.168	0.8693	0.1936	4.4908	0	0.0003
ENSG00000182240	BACE2	643.74	0.8908	0.1969	4.5236	0	0.0003
ENSG00000135838	NPL	3619.57	1.033	0.2272	4.5457	0	0.0003
ENSG00000196415	PRTN3	18199.4	1.0416	0.2301	4.5271	0	0.0003
ENSG00000118520	ARG1	657.529	1.1432	0.2507	4.5593	0	0.0003
ENSG00000168528	SERINC2	931.784	1.155	0.2535	4.5558	0	0.0003
ENSG00000123384	LRP1	56321.6	1.4341	0.3182	4.5071	0	0.0003
ENSG00000150471	ADGRL3	450.021	1.4613	0.3218	4.5415	0	0.0003
ENSG00000144821	MYH15	169.51	1.8465	0.4114	4.4885	0	0.0003
ENSG00000095970	TREM2	142.27	2.3665	0.5189	4.5606	0	0.0003
ENSG00000185070	FLRT2	89.9706	2.5368	0.5629	4.5068	0	0.0003
ENSG00000171502	COL24A1	1868.41	-1.2591	0.2816	-4.4711	0	0.0004
ENSG00000276368	HIST1H2AJ	3217.82	-1.009	0.2289	-4.408	0	0.0004
ENSG00000162367	TAL1	886.384	-0.9673	0.2175	-4.4466	0	0.0004
ENSG00000182481	KPNA2	11848.2	-0.8613	0.1931	-4.4604	0	0.0004
ENSG00000112029	FBXO5	1519.78	-0.8502	0.1904	-4.4662	0	0.0004
ENSG00000152782	PANK1	670.539	-0.8493	0.1899	-4.473	0	0.0004
ENSG00000149554	CHEK1	2886.99	-0.849	0.1905	-4.4564	0	0.0004
ENSG00000065675	PRKCQ	1526.02	-0.805	0.1804	-4.4619	0	0.0004
ENSG00000113810	SMC4	15101.4	-0.7968	0.1789	-4.4535	0	0.0004
ENSG00000171488	LRRC8C	2880.47	-0.7919	0.1792	-4.4192	0	0.0004
ENSG00000185480	PARPBP	1214.72	-0.7445	0.1685	-4.4194	0	0.0004
ENSG00000198554	WDHD1	3755.88	-0.6999	0.1565	-4.4725	0	0.0004
ENSG00000069275	NUCKS1	26934.3	-0.6663	0.1511	-4.4102	0	0.0004
ENSG00000253729	PRKDC	52733.8	-0.6522	0.1478	-4.413	0	0.0004
ENSG00000166508	MCM7	12797.5	-0.5819	0.132	-4.4084	0	0.0004
ENSG00000030066	NUP160	9457.92	-0.5795	0.1314	-4.41	0	0.0004
ENSG00000143799	PARP1	19837.9	-0.5688	0.1282	-4.4374	0	0.0004
ENSG00000105223	PLD3	13265.6	0.688	0.1558	4.416	0	0.0004
ENSG00000135636	DYSF	8261.2	0.7126	0.1616	4.41	0	0.0004
ENSG00000184497	TMEM255B	845.664	0.7347	0.1649	4.456	0	0.0004
ENSG00000204959	ARHGEF34P	733.658	0.7541	0.1699	4.4386	0	0.0004
ENSG00000130595	TNNT3	655.391	0.9132	0.2059	4.4358	0	0.0004
ENSG00000079308	TNS1	4801.61	0.93	0.2092	4.4458	0	0.0004
ENSG00000258583	LINC01500	476.437	1.0169	0.2305	4.4108	0	0.0004
ENSG00000113296	THBS4	771.207	1.2803	0.289	4.4309	0	0.0004
ENSG00000184371	CSF1	1193.37	1.3313	0.3016	4.4138	0	0.0004
ENSG00000182022	CHST15	211.658	1.6578	0.3727	4.4476	0	0.0004
ENSG00000242866	STRC	114.881	1.8601	0.4165	4.4666	0	0.0004
ENSG00000214944	ARHGEF28	146.294	1.9258	0.4332	4.4457	0	0.0004
ENSG00000164485	IL22RA2	66.4004	2.0542	0.4591	4.4748	0	0.0004
ENSG00000185736	ADARB2	178.488	2.3224	0.5213	4.4545	0	0.0004
ENSG00000286147	AC092445.1	102.909	2.5619	0.58	4.4169	0	0.0004
ENSG00000164109	MAD2L1	2009.91	-0.9034	0.2056	-4.3943	0	0.0005
ENSG00000104549	SQLE	8872.02	-0.8671	0.1971	-4.3994	0	0.0005
ENSG00000145365	TIFA	786.891	-0.86	0.1967	-4.372	0	0.0005
ENSG00000124207	CSE1L	10716.4	-0.8289	0.1897	-4.3701	0	0.0005
ENSG00000115541	HSPE1	4372.82	-0.8265	0.1895	-4.3617	0	0.0005
ENSG00000093009	CDC45	2196.97	-0.7316	0.1668	-4.3864	0	0.0005
ENSG00000111231	GPN3	1587.67	-0.7116	0.1619	-4.3949	0	0.0005
ENSG00000181192	DHTKD1	3244.42	-0.6208	0.1417	-4.3813	0	0.0005
ENSG00000099901	RANBP1	5588.67	-0.6121	0.1404	-4.3606	0	0.0005
ENSG00000150753	CCT5	13210.1	-0.6041	0.1384	-4.3661	0	0.0005
ENSG00000164442	CITED2	11176.6	0.6374	0.1458	4.3715	0	0.0005
ENSG00000227502	LINC01268	1314.82	0.6658	0.1519	4.3818	0	0.0005
ENSG00000140678	ITGAX	15785.2	0.9308	0.2126	4.3783	0	0.0005
ENSG00000250337	PURPL	302.528	0.9987	0.2272	4.3957	0	0.0005
ENSG00000215244	LINC02649	504.801	1.0135	0.2324	4.3615	0	0.0005
ENSG00000135047	CTSL	2070.28	1.072	0.2445	4.3845	0	0.0005
ENSG00000100167	SEPT3	145.939	1.7092	0.3881	4.4035	0	0.0005
ENSG00000173391	OLR1	1034.09	1.8296	0.4154	4.4041	0	0.0005
ENSG00000100473	COCH	347.738	-1.4643	0.3372	-4.3425	0	0.0006
ENSG00000117450	PRDX1	15463.3	-0.8865	0.2052	-4.3213	0	0.0006
ENSG00000130816	DNMT1	22747.1	-0.7187	0.166	-4.3295	0	0.0006
ENSG00000113161	HMGCR	15771.2	-0.703	0.162	-4.3398	0	0.0006
ENSG00000069966	GNB5	1292.1	-0.7007	0.1621	-4.3237	0	0.0006
ENSG00000167900	TK1	3116.7	-0.6217	0.1439	-4.3206	0	0.0006
ENSG00000084090	STARD7	10378	-0.5689	0.1318	-4.3169	0	0.0006
ENSG00000140525	FANCI	8873.7	-0.5674	0.1311	-4.3283	0	0.0006
ENSG00000100307	CBX7	597.497	0.7507	0.1733	4.3319	0	0.0006
ENSG00000171298	GAA	10260.8	0.8925	0.2051	4.3516	0	0.0006
ENSG00000104870	FCGRT	7097.74	0.94	0.216	4.3526	0	0.0006
ENSG00000168542	COL3A1	10022.5	1.0082	0.2324	4.338	0	0.0006
ENSG00000280109	PLAC4	184.116	1.173	0.2713	4.3245	0	0.0006
ENSG00000141497	ZMYND15	74.0557	1.9151	0.4431	4.3219	0	0.0006
ENSG00000166803	PCLAF	842.214	-1.0214	0.2372	-4.3054	0	0.0007
ENSG00000104738	MCM4	10757.9	-0.8569	0.1989	-4.3091	0	0.0007
ENSG00000159259	CHAF1B	1300.21	-0.7988	0.1866	-4.2805	0	0.0007
ENSG00000114346	ECT2	3779.63	-0.6741	0.1576	-4.2772	0	0.0007
ENSG00000118495	PLAGL1	3108.93	-0.6268	0.1463	-4.2846	0	0.0007
ENSG00000164985	PSIP1	8903.6	-0.5872	0.1363	-4.3091	0	0.0007
ENSG00000136854	STXBP1	1849.11	0.6135	0.1432	4.2856	0	0.0007
ENSG00000170909	OSCAR	2339.96	0.7481	0.1747	4.2813	0	0.0007
ENSG00000235111	Z97192.3	404.99	0.9199	0.2139	4.3006	0	0.0007
ENSG00000141519	CCDC40	91.6011	1.5478	0.3614	4.2829	0	0.0007
ENSG00000261701	HPR	144.873	1.5736	0.3668	4.2905	0	0.0007
ENSG00000213023	SYT3	76.7108	1.9404	0.451	4.302	0	0.0007
ENSG00000162493	PDPN	53.3942	3.2551	0.7583	4.2925	0	0.0007
ENSG00000185271	KLHL33	54.7474	-1.8803	0.4422	-4.2526	0	0.0008
ENSG00000273703	HIST1H2BM	1784.7	-1.0352	0.2434	-4.2531	0	0.0008
ENSG00000151835	SACS	4336.75	-0.7808	0.1834	-4.2583	0	0.0008
ENSG00000112984	KIF20A	2666.53	-0.6997	0.1642	-4.2623	0	0.0008
ENSG00000132405	TBC1D14	6316.68	-0.5851	0.1375	-4.257	0	0.0008
ENSG00000109685	NSD2	11540.6	-0.5219	0.1227	-4.255	0	0.0008
ENSG00000095383	TBC1D2	3181.59	0.5988	0.1411	4.2428	0	0.0008
ENSG00000073605	GSDMB	1520.1	0.7324	0.1717	4.2656	0	0.0008
ENSG00000171476	HOPX	456.02	0.8633	0.2032	4.2482	0	0.0008
ENSG00000165029	ABCA1	4518.71	1.3635	0.3199	4.2623	0	0.0008
ENSG00000115414	FN1	76918.1	1.3937	0.3265	4.2683	0	0.0008
ENSG00000280228	AC079753.1	48.1194	2.3163	0.5434	4.2629	0	0.0008
ENSG00000117724	CENPF	10978.5	-0.8204	0.1942	-4.2237	0	0.0009
ENSG00000146733	PSPH	866.223	-0.7624	0.1809	-4.2151	0	0.0009
ENSG00000198924	DCLRE1A	1115.8	-0.7096	0.1686	-4.2096	0	0.0009
ENSG00000134986	NREP	2260.93	-0.6276	0.1488	-4.2166	0	0.0009
ENSG00000143977	SNRPG	5574.62	-0.5902	0.1401	-4.212	0	0.0009
ENSG00000091483	FH	4220.06	-0.5698	0.1347	-4.2289	0	0.0009
ENSG00000092201	SUPT16H	19022.4	-0.5625	0.1336	-4.2103	0	0.0009
ENSG00000037042	TUBG2	826.849	0.7082	0.1682	4.2108	0	0.0009
ENSG00000126458	RRAS	1132.98	0.8216	0.1941	4.232	0	0.0009
ENSG00000168938	PPIC	174.771	1.0725	0.254	4.223	0	0.0009
ENSG00000157107	FCHO2	2000.39	1.115	0.2642	4.2196	0	0.0009
ENSG00000171860	C3AR1	1896.82	1.1606	0.2749	4.2213	0	0.0009
ENSG00000187116	LILRA5	203.291	1.3279	0.314	4.2287	0	0.0009
ENSG00000166278	C2	382.28	1.5949	0.3777	4.2228	0	0.0009
ENSG00000123358	NR4A1	312.028	2.0367	0.4838	4.2099	0	0.0009
ENSG00000145335	SNCA	1139.88	-1.0621	0.2541	-4.1791	0	0.001
ENSG00000155189	AGPAT5	3493.99	-0.7416	0.1769	-4.1928	0	0.001
ENSG00000156136	DCK	3231.08	-0.6678	0.1595	-4.1865	0	0.001
ENSG00000197147	LRRC8B	1157.53	-0.6566	0.157	-4.1822	0	0.001
ENSG00000138346	DNA2	2313.19	-0.647	0.1543	-4.1923	0	0.001
ENSG00000119684	MLH3	1904.11	-0.6266	0.149	-4.2045	0	0.001
ENSG00000155561	NUP205	12454.6	-0.6192	0.1479	-4.1857	0	0.001
ENSG00000163935	SFMBT1	1387.62	-0.6185	0.148	-4.1784	0	0.001
ENSG00000159131	GART	7853.12	-0.554	0.1319	-4.2012	0	0.001
ENSG00000153107	ANAPC1	10002.6	-0.5397	0.129	-4.1845	0	0.001
ENSG00000079385	CEACAM1	1155.36	1.3207	0.3157	4.1836	0	0.001
ENSG00000253154	AC100801.1	103.092	1.6047	0.3828	4.1922	0	0.001
ENSG00000271216	LINC01050	183.692	1.6743	0.399	4.1957	0	0.001
ENSG00000198885	ITPRIPL1	328.066	-1.1947	0.2875	-4.1548	0	0.0011
ENSG00000118507	AKAP7	256.118	-1.1203	0.2682	-4.1774	0	0.0011
ENSG00000131979	GCH1	702.044	-1.056	0.254	-4.1572	0	0.0011
ENSG00000089685	BIRC5	2004.73	-0.8319	0.1992	-4.177	0	0.0011
ENSG00000123473	STIL	2204.8	-0.7924	0.19	-4.1704	0	0.0011
ENSG00000152253	SPC25	1061.31	-0.7702	0.1848	-4.1668	0	0.0011
ENSG00000108561	C1QBP	7233.71	-0.6426	0.1545	-4.1586	0	0.0011
ENSG00000138796	HADH	2590.15	-0.6268	0.1506	-4.1606	0	0.0011
ENSG00000100297	MCM5	8034.99	-0.5932	0.1427	-4.1582	0	0.0011
ENSG00000138363	ATIC	6583.77	-0.5784	0.1391	-4.1572	0	0.0011
ENSG00000100097	LGALS1	38494.6	-0.5192	0.1244	-4.1736	0	0.0011
ENSG00000136026	CKAP4	1224.46	0.7243	0.1744	4.1529	0	0.0011
ENSG00000108679	LGALS3BP	7327.35	0.8403	0.2024	4.1522	0	0.0011
ENSG00000068137	PLEKHH3	295.436	1.0171	0.2435	4.1772	0	0.0011
ENSG00000222009	BTBD19	525.869	1.0545	0.2539	4.1531	0	0.0011
ENSG00000163697	APBB2	1140.81	1.0909	0.2629	4.1504	0	0.0011
ENSG00000102962	CCL22	539.684	1.7794	0.4283	4.1548	0	0.0011
ENSG00000164116	GUCY1A1	1092.34	-2.9773	0.7182	-4.1456	0	0.0012
ENSG00000164929	BAALC	303.523	-1.5095	0.3639	-4.1481	0	0.0012
ENSG00000109084	TMEM97	1745.11	-1.1338	0.2743	-4.1332	0	0.0012
ENSG00000174371	EXO1	1777.48	-0.9461	0.2291	-4.1291	0	0.0012
ENSG00000119969	HELLS	6294.74	-0.848	0.2045	-4.1462	0	0.0012
ENSG00000132780	NASP	15575.5	-0.634	0.1536	-4.1272	0	0.0012
ENSG00000109919	MTCH2	7260.37	-0.5732	0.1385	-4.1386	0	0.0012
ENSG00000010292	NCAPD2	15071.8	-0.5362	0.1295	-4.1402	0	0.0012
ENSG00000110400	NECTIN1	1039.93	0.7049	0.1703	4.1384	0	0.0012
ENSG00000102878	HSF4	482.035	0.9472	0.2284	4.1475	0	0.0012
ENSG00000197915	HRNR	560.429	1.7646	0.426	4.1421	0	0.0012
ENSG00000276141	WHAMMP3	165.181	-1.0721	0.2601	-4.1224	0	0.0013
ENSG00000122778	KIAA1549	823.576	-0.9247	0.2245	-4.1195	0	0.0013
ENSG00000281398	SNHG4	1151.95	-0.8839	0.2143	-4.1238	0	0.0013
ENSG00000122873	CISD1	785.754	-0.7715	0.1878	-4.109	0	0.0013
ENSG00000228716	DHFR	5271.3	-0.7015	0.1706	-4.1127	0	0.0013
ENSG00000051341	POLQ	3997.2	-0.6777	0.1651	-4.1063	0	0.0013
ENSG00000139117	CPNE8	4901.09	-0.603	0.1467	-4.1113	0	0.0013
ENSG00000072501	SMC1A	16486.9	-0.5686	0.1386	-4.1034	0	0.0013
ENSG00000135476	ESPL1	2551.1	-0.5598	0.1364	-4.103	0	0.0013
ENSG00000077232	DNAJC10	14160.9	-0.5431	0.1323	-4.1054	0	0.0013
ENSG00000130827	PLXNA3	2634.76	0.637	0.1552	4.1053	0	0.0013
ENSG00000279159	AC003681.1	2492	0.6439	0.1564	4.1169	0	0.0013
ENSG00000279602	AC109326.1	490.737	1.4076	0.3423	4.1122	0	0.0013
ENSG00000080031	AC010327.1	89.815	1.5447	0.3754	4.1143	0	0.0013
ENSG00000164251	F2RL1	86.1081	-1.871	0.4575	-4.0893	0	0.0014
ENSG00000128039	SRD5A3	830.996	-0.9965	0.2439	-4.0865	0	0.0014
ENSG00000101003	GINS1	1474.25	-0.8569	0.2093	-4.093	0	0.0014
ENSG00000091127	PUS7	1680.17	-0.8125	0.1987	-4.0897	0	0.0014
ENSG00000117650	NEK2	904.752	-0.8054	0.1972	-4.0841	0	0.0014
ENSG00000173207	CKS1B	2010.72	-0.7669	0.1877	-4.0857	0	0.0014
ENSG00000119943	PYROXD2	953.248	0.7107	0.1735	4.0963	0	0.0014
ENSG00000164946	FREM1	516.532	-1.8307	0.4486	-4.081	0	0.0015
ENSG00000063438	AHRR	87.414	-1.4549	0.3572	-4.0728	0	0.0015
ENSG00000157703	SVOPL	161.857	-1.3069	0.3209	-4.0721	0	0.0015
ENSG00000116771	AGMAT	154.404	-1.1625	0.2855	-4.0724	0	0.0015
ENSG00000024526	DEPDC1	1247.29	-0.9936	0.2444	-4.0659	0	0.0015
ENSG00000113368	LMNB1	15978.5	-0.9133	0.2244	-4.0703	0	0.0015
ENSG00000132646	PCNA	10600.4	-0.7857	0.1933	-4.064	0	0.0015
ENSG00000184992	BRI3BP	3563.17	-0.7732	0.1897	-4.0765	0	0.0015
ENSG00000158402	CDC25C	769.351	-0.7557	0.1861	-4.0615	0	0.0015
ENSG00000164032	H2AFZ	14029	-0.6577	0.1617	-4.0667	0	0.0015
ENSG00000136770	DNAJC1	2336.6	-0.633	0.1558	-4.0623	0	0.0015
ENSG00000081913	PHLPP1	1824.98	-0.5718	0.1406	-4.0666	0	0.0015
ENSG00000163468	CCT3	14373	-0.5614	0.1377	-4.0768	0	0.0015
ENSG00000167553	TUBA1C	7974.38	-0.5164	0.1266	-4.0793	0	0.0015
ENSG00000245532	NEAT1	206098	0.6645	0.1637	4.0596	0	0.0015
ENSG00000172216	CEBPB	2971.02	0.679	0.1668	4.0697	0	0.0015
ENSG00000197766	CFD	8498.94	0.7449	0.1833	4.0646	0	0.0015
ENSG00000175505	CLCF1	356.716	0.877	0.2159	4.0629	0	0.0015
ENSG00000140450	ARRDC4	6731.96	0.9118	0.2239	4.0717	0	0.0015
ENSG00000214548	MEG3	285.207	1.2057	0.2968	4.0625	0	0.0015
ENSG00000251139	AC084871.1	297.311	1.5796	0.3879	4.0718	0	0.0015
ENSG00000169122	FAM110B	101.24	1.7795	0.4362	4.0792	0	0.0015
ENSG00000124575	HIST1H1D	4454.18	-0.9023	0.2227	-4.0522	0.0001	0.0016
ENSG00000100526	CDKN3	1527.88	-0.7284	0.1799	-4.0481	0.0001	0.0016
ENSG00000113569	NUP155	7278.1	-0.6278	0.1548	-4.0566	0	0.0016
ENSG00000188848	BEND4	154.273	-2.176	0.5386	-4.0404	0.0001	0.0017
ENSG00000270562	AC097634.1	259.569	-1.1932	0.2965	-4.0243	0.0001	0.0017
ENSG00000060982	BCAT1	8813.29	-1.0129	0.2511	-4.033	0.0001	0.0017
ENSG00000276180	HIST1H4I	3507.97	-1.0108	0.2503	-4.0384	0.0001	0.0017
ENSG00000248334	WHAMMP2	273.251	-1.0053	0.2496	-4.0285	0.0001	0.0017
ENSG00000138778	CENPE	6472.1	-0.8404	0.2086	-4.029	0.0001	0.0017
ENSG00000166483	WEE1	2671.44	-0.8165	0.203	-4.0223	0.0001	0.0017
ENSG00000143179	UCK2	3012.71	-0.7976	0.1974	-4.0408	0.0001	0.0017
ENSG00000173960	UBXN2A	1433.71	-0.6759	0.1678	-4.0273	0.0001	0.0017
ENSG00000151131	C12orf45	1600.04	-0.6058	0.1503	-4.0316	0.0001	0.0017
ENSG00000130024	PHF10	4687.74	-0.5902	0.1465	-4.0282	0.0001	0.0017
ENSG00000176619	LMNB2	5479.66	-0.5497	0.1362	-4.0364	0.0001	0.0017
ENSG00000136518	ACTL6A	4094.86	-0.5283	0.1312	-4.0283	0.0001	0.0017
ENSG00000149136	SSRP1	10147.6	-0.5004	0.1242	-4.0297	0.0001	0.0017
ENSG00000130702	LAMA5	403.424	0.8576	0.2125	4.0352	0.0001	0.0017
ENSG00000116729	WLS	291.962	1.1413	0.2831	4.0316	0.0001	0.0017
ENSG00000156711	MAPK13	1600.28	1.2981	0.3218	4.0341	0.0001	0.0017
ENSG00000047457	CP	1659.42	1.452	0.3595	4.0389	0.0001	0.0017
ENSG00000172817	CYP7B1	637.714	-1.2262	0.306	-4.0078	0.0001	0.0018
ENSG00000183598	HIST2H3D	2604.97	-0.9708	0.242	-4.0112	0.0001	0.0018
ENSG00000101773	RBBP8	3520.62	-0.7683	0.1911	-4.021	0.0001	0.0018
ENSG00000164237	CMBL	849.909	-0.6462	0.1613	-4.0066	0.0001	0.0018
ENSG00000120694	HSPH1	9083.11	-0.6255	0.1556	-4.0191	0.0001	0.0018
ENSG00000259781	HMGB1P6	2111.76	-0.6181	0.154	-4.0123	0.0001	0.0018
ENSG00000116161	CACYBP	4823.18	-0.6117	0.1528	-4.0028	0.0001	0.0018
ENSG00000065183	WDR3	4994.89	-0.6013	0.1501	-4.0065	0.0001	0.0018
ENSG00000076382	SPAG5	4045.75	-0.5975	0.1487	-4.0173	0.0001	0.0018
ENSG00000131844	MCCC2	4399.56	-0.5498	0.137	-4.0145	0.0001	0.0018
ENSG00000099783	HNRNPM	20732.9	-0.5452	0.1358	-4.0151	0.0001	0.0018
ENSG00000064601	CTSA	34989.2	0.5069	0.1262	4.0172	0.0001	0.0018
ENSG00000131669	NINJ1	1665.87	0.8778	0.2188	4.0125	0.0001	0.0018
ENSG00000122641	INHBA	1336.45	1.0128	0.2525	4.0113	0.0001	0.0018
ENSG00000167105	TMEM92	186.218	1.0232	0.2552	4.0101	0.0001	0.0018
ENSG00000171621	SPSB1	180.17	1.0301	0.2565	4.0161	0.0001	0.0018
ENSG00000134198	TSPAN2	1434.53	1.0523	0.2626	4.0073	0.0001	0.0018
ENSG00000012779	ALOX5	12443.4	1.0665	0.2664	4.0029	0.0001	0.0018
ENSG00000232973	CYP1B1-AS1	100.479	1.3951	0.3473	4.0173	0.0001	0.0018
ENSG00000160191	PDE9A	120.81	1.4008	0.3484	4.0203	0.0001	0.0018
ENSG00000039560	RAI14	182.668	1.7989	0.4483	4.013	0.0001	0.0018
ENSG00000272068	AL365181.2	46.9334	1.9365	0.4835	4.005	0.0001	0.0018
ENSG00000183929	DUSP5P1	46.3497	2.5406	0.6317	4.0217	0.0001	0.0018
ENSG00000100522	GNPNAT1	992.285	-0.8742	0.2192	-3.9889	0.0001	0.0019
ENSG00000171320	ESCO2	1495.82	-0.8677	0.2171	-3.9964	0.0001	0.0019
ENSG00000138180	CEP55	1691.01	-0.8194	0.2055	-3.9881	0.0001	0.0019
ENSG00000073111	MCM2	5215.62	-0.6788	0.1703	-3.9859	0.0001	0.0019
ENSG00000085415	SEH1L	4306.47	-0.5804	0.1454	-3.9927	0.0001	0.0019
ENSG00000114054	PCCB	3698.95	-0.5219	0.1307	-3.9926	0.0001	0.0019
ENSG00000283674	AC068587.4	1182.52	0.8779	0.2197	3.9965	0.0001	0.0019
ENSG00000099822	HCN2	70.4994	1.5207	0.3808	3.9939	0.0001	0.0019
ENSG00000084636	COL16A1	389.5	1.6773	0.4195	3.9986	0.0001	0.0019
ENSG00000164935	DCSTAMP	132.308	1.7381	0.4355	3.9907	0.0001	0.0019
ENSG00000109265	KIAA1211	440.994	-1.0223	0.2572	-3.9754	0.0001	0.002
ENSG00000168496	FEN1	2252.17	-0.6574	0.165	-3.983	0.0001	0.002
ENSG00000183856	IQGAP3	3974.23	-0.5292	0.1332	-3.9722	0.0001	0.002
ENSG00000115594	IL1R1	2682.89	0.8552	0.2149	3.9796	0.0001	0.002
ENSG00000135045	C9orf40	342.615	-0.7969	0.2012	-3.9607	0.0001	0.0021
ENSG00000186871	ERCC6L	517.434	-0.7361	0.1856	-3.9664	0.0001	0.0021
ENSG00000280145	CU638689.4	781.583	-0.72	0.1817	-3.963	0.0001	0.0021
ENSG00000119285	HEATR1	9509.71	-0.5777	0.1458	-3.9637	0.0001	0.0021
ENSG00000261997	AC007336.1	520.249	0.7087	0.1785	3.97	0.0001	0.0021
ENSG00000155659	VSIG4	2959.75	0.7983	0.2016	3.9601	0.0001	0.0021
ENSG00000153157	SYCP2L	272.583	1.0468	0.2637	3.9696	0.0001	0.0021
ENSG00000140534	TICRR	2538.17	-0.6855	0.1738	-3.9449	0.0001	0.0022
ENSG00000123416	TUBA1B	22389	-0.665	0.1682	-3.9536	0.0001	0.0022
ENSG00000167670	CHAF1A	3331.76	-0.5554	0.1407	-3.9481	0.0001	0.0022
ENSG00000167460	TPM4	21981.2	-0.5539	0.1401	-3.9542	0.0001	0.0022
ENSG00000050327	ARHGEF5	776.172	0.7261	0.1837	3.953	0.0001	0.0022
ENSG00000159388	BTG2	5140.85	1.0694	0.2707	3.9506	0.0001	0.0022
ENSG00000173068	BNC2	162.892	1.264	0.3202	3.9478	0.0001	0.0022
ENSG00000101213	PTK6	109.387	1.2669	0.3204	3.9539	0.0001	0.0022
ENSG00000245864	MEF2C-AS2	57.8781	-1.6157	0.4107	-3.9336	0.0001	0.0023
ENSG00000159753	CARMIL2	513.516	-0.747	0.1895	-3.9426	0.0001	0.0023
ENSG00000171848	RRM2	7320.31	-0.6414	0.163	-3.9353	0.0001	0.0023
ENSG00000012048	BRCA1	5051.57	-0.5973	0.1516	-3.9405	0.0001	0.0023
ENSG00000189091	SF3B3	19572.6	-0.4851	0.1231	-3.9398	0.0001	0.0023
ENSG00000061676	NCKAP1	563.011	0.7701	0.1955	3.9382	0.0001	0.0023
ENSG00000166527	CLEC4D	438.714	0.9076	0.2308	3.9317	0.0001	0.0023
ENSG00000115163	CENPA	734.652	-0.7863	0.2007	-3.9181	0.0001	0.0024
ENSG00000129810	SGO1	905.244	-0.7192	0.1834	-3.9217	0.0001	0.0024
ENSG00000187239	FNBP1	13907.7	-0.5173	0.1318	-3.9248	0.0001	0.0024
ENSG00000196305	IARS	19745.2	-0.5045	0.1285	-3.9252	0.0001	0.0024
ENSG00000019144	PHLDB1	305.797	0.8325	0.2121	3.9257	0.0001	0.0024
ENSG00000166033	HTRA1	1045.88	1.0427	0.2659	3.9222	0.0001	0.0024
ENSG00000176349	AC104129.1	152.722	1.109	0.283	3.9182	0.0001	0.0024
ENSG00000158270	COLEC12	436.246	1.1128	0.284	3.9179	0.0001	0.0024
ENSG00000075275	CELSR1	1665.93	1.128	0.2871	3.9288	0.0001	0.0024
ENSG00000236911	AL137789.1	211.887	1.1281	0.2879	3.9179	0.0001	0.0024
ENSG00000158825	CDA	816.923	1.416	0.3608	3.9247	0.0001	0.0024
ENSG00000112972	HMGCS1	11581.3	-0.9689	0.2479	-3.9078	0.0001	0.0025
ENSG00000152056	AP1S3	375.28	-0.8087	0.2067	-3.9119	0.0001	0.0025
ENSG00000197771	MCMBP	8468	-0.6364	0.1627	-3.9123	0.0001	0.0025
ENSG00000068796	KIF2A	7783.65	-0.6313	0.1614	-3.9118	0.0001	0.0025
ENSG00000076555	ACACB	2778.28	0.5768	0.1475	3.91	0.0001	0.0025
ENSG00000204622	HLA-J	727.596	0.9315	0.2383	3.9093	0.0001	0.0025
ENSG00000169026	SLC49A3	249.965	0.9784	0.2506	3.9037	0.0001	0.0025
ENSG00000095397	WHRN	114.882	1.5242	0.3894	3.9147	0.0001	0.0025
ENSG00000225101	OR52K3P	446.066	1.699	0.4348	3.9076	0.0001	0.0025
ENSG00000278705	HIST1H4B	7343.35	-0.9482	0.2431	-3.9007	0.0001	0.0026
ENSG00000069020	MAST4	2373.56	-0.867	0.2224	-3.8987	0.0001	0.0026
ENSG00000234964	FABP5P7	311.868	-0.8538	0.2192	-3.8944	0.0001	0.0026
ENSG00000178966	RMI1	1525.98	-0.8288	0.2128	-3.8941	0.0001	0.0026
ENSG00000175414	ARL10	375.996	-0.7977	0.2045	-3.9013	0.0001	0.0026
ENSG00000232653	GOLGA8N	16874.9	-0.7053	0.181	-3.8962	0.0001	0.0026
ENSG00000140284	SLC27A2	1065.55	-0.6764	0.1735	-3.8998	0.0001	0.0026
ENSG00000116962	NID1	2174.68	-0.8341	0.2148	-3.8821	0.0001	0.0027
ENSG00000152642	GPD1L	1419.86	-0.7039	0.1814	-3.8807	0.0001	0.0027
ENSG00000023734	STRAP	6964.23	-0.6427	0.1656	-3.8815	0.0001	0.0027
ENSG00000196230	TUBB	35718.5	-0.6136	0.1578	-3.8882	0.0001	0.0027
ENSG00000188511	C22orf34	1108	0.6157	0.1587	3.8808	0.0001	0.0027
ENSG00000116016	EPAS1	2252.54	0.63	0.1622	3.8845	0.0001	0.0027
ENSG00000070371	CLTCL1	1703.83	1.0534	0.2713	3.8831	0.0001	0.0027
ENSG00000164045	CDC25A	1547.03	-0.8545	0.2205	-3.8763	0.0001	0.0028
ENSG00000153933	DGKE	1771.49	-0.6924	0.1788	-3.8728	0.0001	0.0028
ENSG00000137807	AC027237.1	3910.45	-0.6733	0.174	-3.8698	0.0001	0.0028
ENSG00000167325	RRM1	7438.59	-0.6614	0.1709	-3.8694	0.0001	0.0028
ENSG00000276077	CU633904.1	2055.45	-0.5669	0.1461	-3.8791	0.0001	0.0028
ENSG00000160818	GPATCH4	1826.44	-0.5392	0.1394	-3.8676	0.0001	0.0028
ENSG00000116604	MEF2D	8414.04	-0.522	0.1348	-3.8734	0.0001	0.0028
ENSG00000151503	NCAPD3	8390.73	-0.4884	0.1262	-3.8693	0.0001	0.0028
ENSG00000254470	AP5B1	3298.96	0.5609	0.1447	3.8752	0.0001	0.0028
ENSG00000144711	IQSEC1	2814.05	0.7853	0.203	3.8689	0.0001	0.0028
ENSG00000188153	COL4A5	4399.53	0.8795	0.2268	3.8775	0.0001	0.0028
ENSG00000173110	HSPA6	318.238	0.8799	0.2274	3.8693	0.0001	0.0028
ENSG00000110203	FOLR3	164.029	1.3756	0.355	3.8749	0.0001	0.0028
ENSG00000172572	PDE3A	323.755	1.4931	0.385	3.8779	0.0001	0.0028
ENSG00000165891	E2F7	583.936	-0.7346	0.1901	-3.8648	0.0001	0.0029
ENSG00000198648	STK39	2174.6	-0.7151	0.1851	-3.8642	0.0001	0.0029
ENSG00000274343	AC232323.1	53.572	2.0731	0.5363	3.8655	0.0001	0.0029
ENSG00000229988	HBBP1	444.043	-1.4684	0.3808	-3.8563	0.0001	0.003
ENSG00000165704	HPRT1	5020.25	-0.9344	0.2425	-3.853	0.0001	0.003
ENSG00000203760	CENPW	1299.76	-0.6528	0.1695	-3.8518	0.0001	0.003
ENSG00000166938	DIS3L	2882.77	-0.6013	0.1562	-3.8487	0.0001	0.003
ENSG00000139278	GLIPR1	7526.1	-0.5923	0.1538	-3.8503	0.0001	0.003
ENSG00000025772	TOMM34	1454.23	-0.5717	0.1485	-3.8492	0.0001	0.003
ENSG00000102172	SMS	5758.29	-0.5549	0.1441	-3.8521	0.0001	0.003
ENSG00000100442	FKBP3	3483.81	-0.509	0.132	-3.8554	0.0001	0.003
ENSG00000131409	LRRC4B	91.1682	1.3991	0.3631	3.8532	0.0001	0.003
ENSG00000171241	SHCBP1	2276.55	-0.8645	0.2249	-3.8445	0.0001	0.0031
ENSG00000047365	ARAP2	4317.96	-0.7101	0.1849	-3.8399	0.0001	0.0031
ENSG00000184220	CMSS1	1270.4	-0.6441	0.1676	-3.8433	0.0001	0.0031
ENSG00000125630	POLR1B	3457.57	-0.6048	0.1577	-3.8362	0.0001	0.0031
ENSG00000165156	ZHX1	2127.61	-0.604	0.1574	-3.8367	0.0001	0.0031
ENSG00000182871	COL18A1	737.371	0.6546	0.1703	3.8435	0.0001	0.0031
ENSG00000148848	ADAM12	413.665	0.7966	0.2076	3.8372	0.0001	0.0031
ENSG00000211445	GPX3	594.366	0.8085	0.2104	3.8427	0.0001	0.0031
ENSG00000230795	HLA-K	469.327	0.8585	0.2233	3.8446	0.0001	0.0031
ENSG00000174123	TLR10	94.6621	-2.2815	0.5958	-3.8294	0.0001	0.0032
ENSG00000130935	NOL11	5001.67	-0.5649	0.1475	-3.8291	0.0001	0.0032
ENSG00000163832	ELP6	1195.23	-0.5625	0.1469	-3.8291	0.0001	0.0032
ENSG00000274333	CU633967.1	2950.74	-0.5236	0.1366	-3.8341	0.0001	0.0032
ENSG00000206053	JPT2	2381.94	-0.5176	0.1351	-3.8302	0.0001	0.0032
ENSG00000171316	CHD7	4795.89	0.7154	0.1869	3.8275	0.0001	0.0032
ENSG00000146416	AIG1	2958.36	0.874	0.2282	3.8295	0.0001	0.0032
ENSG00000224596	ZMIZ1-AS1	169.24	1.1736	0.3067	3.8269	0.0001	0.0032
ENSG00000119514	GALNT12	181.433	-1.0156	0.2661	-3.8168	0.0001	0.0033
ENSG00000168268	NT5DC2	3325.65	-0.7396	0.1939	-3.8145	0.0001	0.0033
ENSG00000173848	NET1	3664.2	-0.7127	0.1868	-3.8156	0.0001	0.0033
ENSG00000186185	KIF18B	1824.58	-0.5923	0.1549	-3.8233	0.0001	0.0033
ENSG00000146731	CCT6A	15367.9	-0.5753	0.1508	-3.814	0.0001	0.0033
ENSG00000277067	CU634019.1	1863.55	-0.5665	0.1485	-3.8157	0.0001	0.0033
ENSG00000178921	PFAS	4647.66	-0.5366	0.1406	-3.8174	0.0001	0.0033
ENSG00000104894	CD37	16101.2	0.5347	0.14	3.8188	0.0001	0.0033
ENSG00000166825	ANPEP	26354.3	0.6243	0.1637	3.8137	0.0001	0.0033
ENSG00000164733	CTSB	46525	0.7544	0.1974	3.8212	0.0001	0.0033
ENSG00000168026	TTC21A	479.622	0.8552	0.2242	3.8142	0.0001	0.0033
ENSG00000074410	CA12	756.008	0.9857	0.2581	3.8188	0.0001	0.0033
ENSG00000212939	Z97192.1	206.624	1.0926	0.2859	3.8212	0.0001	0.0033
ENSG00000115241	PPM1G	6337.88	-0.5971	0.1569	-3.8066	0.0001	0.0034
ENSG00000188229	TUBB4B	7167.89	-0.5081	0.1335	-3.8068	0.0001	0.0034
ENSG00000284977	AL160272.1	163.736	1.4139	0.3716	3.8045	0.0001	0.0034
ENSG00000115008	IL1A	123.925	1.4871	0.3906	3.8071	0.0001	0.0034
ENSG00000277075	HIST1H2AE	7712.32	-0.9492	0.2499	-3.7984	0.0001	0.0035
ENSG00000189014	SHLD2P3	246.831	-0.8612	0.2267	-3.7992	0.0001	0.0035
ENSG00000105851	PIK3CG	6803.95	-0.4876	0.1282	-3.8037	0.0001	0.0035
ENSG00000130653	PNPLA7	1070.98	0.835	0.2196	3.8023	0.0001	0.0035
ENSG00000163737	PF4	377.968	-1.8658	0.4917	-3.7948	0.0001	0.0036
ENSG00000277157	HIST1H4D	2652.96	-1.0089	0.2661	-3.7918	0.0001	0.0036
ENSG00000213186	TRIM59	932.65	-0.8582	0.2262	-3.7941	0.0001	0.0036
ENSG00000180198	RCC1	4551.58	-0.5311	0.1402	-3.7893	0.0002	0.0036
ENSG00000164934	DCAF13	4112.39	-0.5121	0.135	-3.793	0.0001	0.0036
ENSG00000132122	SPATA6	579.528	0.7722	0.2036	3.793	0.0001	0.0036
ENSG00000197249	SERPINA1	11938.6	1.3244	0.3491	3.7938	0.0001	0.0036
ENSG00000171094	ALK	199.489	1.2349	0.3266	3.781	0.0002	0.0037
ENSG00000154133	ROBO4	219.474	1.5554	0.4115	3.7803	0.0002	0.0037
ENSG00000112118	MCM3	11752.6	-0.6678	0.1769	-3.7757	0.0002	0.0038
ENSG00000064651	SLC12A2	3535.5	-0.5603	0.1484	-3.7753	0.0002	0.0038
ENSG00000108559	NUP88	4164.29	-0.4843	0.1283	-3.7741	0.0002	0.0038
ENSG00000011198	ABHD5	2869.22	0.5154	0.1364	3.7789	0.0002	0.0038
ENSG00000172159	FRMD3	2073.56	0.7463	0.1976	3.7773	0.0002	0.0038
ENSG00000060718	COL11A1	496.532	1.3279	0.3519	3.7733	0.0002	0.0038
ENSG00000121621	KIF18A	1586.93	-0.7813	0.2073	-3.7695	0.0002	0.0039
ENSG00000122376	SHLD2	2587.56	-0.6526	0.1731	-3.7703	0.0002	0.0039
ENSG00000275496	CU633906.1	1843.55	-0.5588	0.1484	-3.7647	0.0002	0.0039
ENSG00000239948	RN7SL368P	100.132	1.9161	0.509	3.7644	0.0002	0.0039
ENSG00000277224	HIST1H2BF	5554.29	-0.7563	0.2012	-3.7593	0.0002	0.004
ENSG00000075188	NUP37	2478.35	-0.5929	0.1577	-3.7584	0.0002	0.004
ENSG00000086200	IPO11	3380.34	-0.5804	0.1543	-3.7616	0.0002	0.004
ENSG00000016391	CHDH	528.366	0.6685	0.178	3.7566	0.0002	0.004
ENSG00000162521	RBBP4	19552.3	-0.4857	0.1294	-3.7548	0.0002	0.0041
ENSG00000163235	TGFA	477.95	1.0104	0.2695	3.7498	0.0002	0.0041
ENSG00000105011	ASF1B	1204.89	-0.6541	0.1746	-3.7464	0.0002	0.0042
ENSG00000138698	RAP1GDS1	3504.28	-0.611	0.1633	-3.7422	0.0002	0.0042
ENSG00000100591	AHSA1	5934.29	-0.5139	0.1371	-3.747	0.0002	0.0042
ENSG00000265972	TXNIP	60370.5	0.5156	0.1378	3.7422	0.0002	0.0042
ENSG00000277258	PCGF2	285.296	1.4509	0.3872	3.7473	0.0002	0.0042
ENSG00000234854	LINC00676	84.3863	1.4604	0.3904	3.7406	0.0002	0.0042
ENSG00000188766	SPRED3	73.3741	1.4621	0.3906	3.7428	0.0002	0.0042
ENSG00000138356	AOX1	80.3831	1.8664	0.4989	3.741	0.0002	0.0042
ENSG00000196747	HIST1H2AI	8439.41	-0.7984	0.2138	-3.7337	0.0002	0.0043
ENSG00000163376	KBTBD8	845.627	-0.7058	0.189	-3.7344	0.0002	0.0043
ENSG00000168005	SPINDOC	886.192	-0.6792	0.1817	-3.7373	0.0002	0.0043
ENSG00000138668	HNRNPD	29293	-0.5386	0.1441	-3.7372	0.0002	0.0043
ENSG00000100596	SPTLC2	12466.6	-0.4801	0.1286	-3.7332	0.0002	0.0043
ENSG00000143228	NUF2	1920.22	-0.9123	0.2445	-3.7316	0.0002	0.0044
ENSG00000166451	CENPN	1312.47	-0.8499	0.2278	-3.7301	0.0002	0.0044
ENSG00000171793	CTPS1	4552.82	-0.7166	0.1922	-3.7286	0.0002	0.0044
ENSG00000165480	SKA3	1122.73	-0.669	0.1794	-3.7298	0.0002	0.0044
ENSG00000121579	NAA50	6930.87	-0.5271	0.1413	-3.7311	0.0002	0.0044
ENSG00000073849	ST6GAL1	2981.29	-0.5092	0.1366	-3.7277	0.0002	0.0044
ENSG00000165609	NUDT5	5564.64	-0.496	0.1331	-3.7272	0.0002	0.0044
ENSG00000095002	MSH2	4310.27	-0.4832	0.1297	-3.7267	0.0002	0.0044
ENSG00000286864	AC012076.1	252.729	0.8591	0.2304	3.7287	0.0002	0.0044
ENSG00000091513	TF	106.036	1.3665	0.3669	3.724	0.0002	0.0044
ENSG00000174807	CD248	88.7463	1.4955	0.4012	3.7276	0.0002	0.0044
ENSG00000116833	NR5A2	265.611	-1.249	0.336	-3.7167	0.0002	0.0045
ENSG00000174013	FBXO45	1293.27	-0.6047	0.1626	-3.7197	0.0002	0.0045
ENSG00000158691	ZSCAN12	802.614	-0.6003	0.1614	-3.7205	0.0002	0.0045
ENSG00000131504	DIAPH1	26205.8	-0.4969	0.1335	-3.7226	0.0002	0.0045
ENSG00000166104	AC126323.1	319.509	1.0679	0.2873	3.7166	0.0002	0.0045
ENSG00000196778	OR52K1	131.46	1.9743	0.5307	3.72	0.0002	0.0045
ENSG00000226419	SLC16A1-AS1	241.548	-0.935	0.2518	-3.7128	0.0002	0.0046
ENSG00000204745	AC083899.1	1157.27	-0.6061	0.1632	-3.7142	0.0002	0.0046
ENSG00000156042	CFAP70	331.629	0.8499	0.229	3.7108	0.0002	0.0046
ENSG00000148737	TCF7L2	1439.98	0.9745	0.2625	3.7126	0.0002	0.0046
ENSG00000179750	APOBEC3B	849.696	-0.6721	0.1813	-3.7077	0.0002	0.0047
ENSG00000178295	GEN1	2871.63	-0.622	0.1678	-3.7073	0.0002	0.0047
ENSG00000114686	MRPL3	6192.53	-0.5527	0.1492	-3.7036	0.0002	0.0047
ENSG00000001084	GCLC	4033.47	-0.4912	0.1325	-3.7059	0.0002	0.0047
ENSG00000104321	TRPA1	58.5003	1.5685	0.4233	3.7058	0.0002	0.0047
ENSG00000075618	FSCN1	4623.03	-0.632	0.1709	-3.6984	0.0002	0.0048
ENSG00000196419	XRCC6	21533.5	-0.5628	0.152	-3.7023	0.0002	0.0048
ENSG00000160213	CSTB	7307.43	0.4969	0.1343	3.6998	0.0002	0.0048
ENSG00000117983	MUC5B	183.025	1.4191	0.3834	3.7013	0.0002	0.0048
ENSG00000075239	ACAT1	3591.61	-0.7916	0.2144	-3.6927	0.0002	0.0049
ENSG00000140368	PSTPIP1	4968.51	0.5602	0.1516	3.6951	0.0002	0.0049
ENSG00000188649	CC2D2B	273.988	1.2732	0.3447	3.6942	0.0002	0.0049
ENSG00000273802	HIST1H2BG	2557.57	-0.9893	0.2687	-3.6821	0.0002	0.005
ENSG00000121211	MND1	841.482	-0.9429	0.2559	-3.6852	0.0002	0.005
ENSG00000197603	CPLANE1	2911.19	-0.7915	0.215	-3.6818	0.0002	0.005
ENSG00000164163	ABCE1	9888.91	-0.7208	0.1957	-3.6835	0.0002	0.005
ENSG00000125821	DTD1	730.025	-0.6817	0.1848	-3.6878	0.0002	0.005
ENSG00000139146	SINHCAF	4087.78	-0.6104	0.1656	-3.6863	0.0002	0.005
ENSG00000213551	DNAJC9	1712.9	-0.5891	0.1599	-3.6845	0.0002	0.005
ENSG00000164305	CASP3	3459.02	-0.5403	0.1466	-3.6869	0.0002	0.005
ENSG00000277991	FP236241.1	2618.96	-0.5019	0.1362	-3.6839	0.0002	0.005
ENSG00000119397	CNTRL	16923.9	-0.4682	0.1269	-3.6881	0.0002	0.005
ENSG00000285303	AC004381.3	292.679	1.1133	0.3017	3.6895	0.0002	0.005
ENSG00000110660	SLC35F2	1875.16	-0.915	0.2487	-3.6784	0.0002	0.0051
ENSG00000155115	GTF3C6	3564.38	-0.6766	0.1839	-3.6796	0.0002	0.0051
ENSG00000197253	TPSB2	6758.63	0.831	0.2258	3.6798	0.0002	0.0051
ENSG00000176945	MUC20	174.77	1.2154	0.3304	3.6781	0.0002	0.0051
ENSG00000101447	FAM83D	396.543	-0.7444	0.2029	-3.6689	0.0002	0.0052
ENSG00000101695	RNF125	1735.15	-0.7258	0.1976	-3.6725	0.0002	0.0052
ENSG00000130826	DKC1	7427.5	-0.5178	0.1411	-3.6686	0.0002	0.0052
ENSG00000060749	QSER1	4940.82	-0.4829	0.1314	-3.6738	0.0002	0.0052
ENSG00000176978	DPP7	8267.75	0.5019	0.1366	3.6726	0.0002	0.0052
ENSG00000167261	DPEP2	1914.8	0.6995	0.1905	3.6726	0.0002	0.0052
ENSG00000204653	ASPDH	232.255	0.8308	0.2265	3.6682	0.0002	0.0052
ENSG00000212743	LINC02656	161.603	1.1225	0.3058	3.6712	0.0002	0.0052
ENSG00000107249	GLIS3	98.8577	1.4005	0.3818	3.6681	0.0002	0.0052
ENSG00000187815	ZFP69	323.565	-0.8685	0.2369	-3.6656	0.0002	0.0053
ENSG00000049089	COL9A2	3171.51	0.9645	0.2632	3.665	0.0002	0.0053
ENSG00000143476	DTL	3084.88	-0.8372	0.2287	-3.6614	0.0003	0.0054
ENSG00000158406	HIST1H4H	2763	-0.7787	0.2128	-3.6593	0.0003	0.0054
ENSG00000163655	GMPS	9116.79	-0.6282	0.1717	-3.6582	0.0003	0.0054
ENSG00000139291	TMEM19	1010.19	-0.7171	0.1963	-3.6537	0.0003	0.0055
ENSG00000065150	IPO5	14593.2	-0.6977	0.1909	-3.6549	0.0003	0.0055
ENSG00000035720	STAP1	1638.61	-0.5332	0.1459	-3.6549	0.0003	0.0055
ENSG00000174500	GCSAM	146.579	-1.1455	0.3141	-3.6469	0.0003	0.0056
ENSG00000154447	SH3RF1	951.199	-0.6686	0.1833	-3.6471	0.0003	0.0056
ENSG00000151461	UPF2	6904.62	-0.508	0.1392	-3.6492	0.0003	0.0056
ENSG00000107731	UNC5B	317.302	0.9309	0.2551	3.6489	0.0003	0.0056
ENSG00000260062	GOLGA2P11	226.154	1.5525	0.4258	3.6459	0.0003	0.0056
ENSG00000165730	STOX1	73.5472	-1.7335	0.4758	-3.6434	0.0003	0.0057
ENSG00000100479	POLE2	1417.26	-0.6596	0.1811	-3.6433	0.0003	0.0057
ENSG00000156261	CCT8	17043.5	-0.5801	0.1593	-3.6423	0.0003	0.0057
ENSG00000111206	FOXM1	2353.75	-0.5693	0.1564	-3.6409	0.0003	0.0057
ENSG00000111665	CDCA3	1161.39	-0.5584	0.1533	-3.6423	0.0003	0.0057
ENSG00000158417	EIF5B	12559	-0.5075	0.1394	-3.6413	0.0003	0.0057
ENSG00000138439	FAM117B	1588.67	-0.5423	0.1491	-3.6376	0.0003	0.0058
ENSG00000130592	LSP1	15441.9	-0.4788	0.1316	-3.6379	0.0003	0.0058
ENSG00000176974	SHMT1	1439.17	-0.5173	0.1425	-3.6296	0.0003	0.0059
ENSG00000166147	FBN1	3717.01	1.0555	0.2908	3.6303	0.0003	0.0059
ENSG00000198795	ZNF521	305.648	-1.4679	0.4046	-3.628	0.0003	0.006
ENSG00000183850	ZNF730	348.423	-1.1777	0.3247	-3.6269	0.0003	0.006
ENSG00000164181	ELOVL7	184.073	-0.9991	0.2756	-3.6251	0.0003	0.006
ENSG00000154839	SKA1	909.133	-0.6267	0.1727	-3.6281	0.0003	0.006
ENSG00000170515	PA2G4	9239.16	-0.5766	0.1591	-3.6233	0.0003	0.006
ENSG00000139289	PHLDA1	685.121	0.595	0.1641	3.6271	0.0003	0.006
ENSG00000188549	CCDC9B	502.724	0.7726	0.2131	3.6261	0.0003	0.006
ENSG00000115523	GNLY	252.752	1.2627	0.3482	3.6267	0.0003	0.006
ENSG00000279110	AL022323.4	46.6808	1.8352	0.5062	3.6251	0.0003	0.006
ENSG00000218809	AL391903.1	52.0211	2.9471	0.8137	3.6218	0.0003	0.006
ENSG00000166016	ABTB2	1355.01	-0.6934	0.1917	-3.6181	0.0003	0.0061
ENSG00000273033	LINC02035	709.48	0.5989	0.1654	3.62	0.0003	0.0061
ENSG00000090659	CD209	135.273	1.182	0.3265	3.6208	0.0003	0.0061
ENSG00000181963	OR52K2	54.3543	2.0694	0.5715	3.6212	0.0003	0.0061
ENSG00000148680	HTR7	326.732	-1.4265	0.3947	-3.614	0.0003	0.0062
ENSG00000138092	CENPO	1291.09	-0.6149	0.1701	-3.6144	0.0003	0.0062
ENSG00000159640	ACE	702.832	1.3066	0.3618	3.6114	0.0003	0.0062
ENSG00000253250	C8orf88	111.254	-1.7383	0.4817	-3.6087	0.0003	0.0063
ENSG00000165732	DDX21	14314	-0.6103	0.1691	-3.6098	0.0003	0.0063
ENSG00000141655	TNFRSF11A	323.309	-1.4721	0.4082	-3.606	0.0003	0.0064
ENSG00000120675	DNAJC15	1779.18	-0.8102	0.2247	-3.6057	0.0003	0.0064
ENSG00000075131	TIPIN	868.791	-0.6456	0.1793	-3.6015	0.0003	0.0064
ENSG00000124313	IQSEC2	1080.14	0.7701	0.2136	3.6061	0.0003	0.0064
ENSG00000114204	SERPINI2	134.782	-1.6025	0.4455	-3.5969	0.0003	0.0065
ENSG00000160752	FDPS	8100.32	-0.5454	0.1516	-3.5983	0.0003	0.0065
ENSG00000152219	ARL14EP	1503.15	-0.5275	0.1466	-3.5986	0.0003	0.0065
ENSG00000134243	SORT1	10192.3	-0.4629	0.1287	-3.597	0.0003	0.0065
ENSG00000133246	PRAM1	8646.14	0.4724	0.1312	3.5993	0.0003	0.0065
ENSG00000140545	MFGE8	3504.26	0.5151	0.1432	3.5969	0.0003	0.0065
ENSG00000235568	NFAM1	2284.68	1.0896	0.3027	3.6	0.0003	0.0065
ENSG00000085999	RAD54L	1631.12	-0.548	0.1526	-3.5912	0.0003	0.0066
ENSG00000059915	PSD	134.314	1.2015	0.3344	3.5932	0.0003	0.0066
ENSG00000270789	AC135983.5	956.185	-0.7834	0.2184	-3.5866	0.0003	0.0067
ENSG00000011426	ANLN	5985.71	-0.6618	0.1844	-3.5887	0.0003	0.0067
ENSG00000077097	TOP2B	44114.4	-0.5933	0.1654	-3.5876	0.0003	0.0067
ENSG00000165996	HACD1	688.627	-0.9399	0.2621	-3.5853	0.0003	0.0068
ENSG00000270882	HIST2H4A	36895.4	-0.9109	0.2543	-3.5813	0.0003	0.0068
ENSG00000183684	ALYREF	3831.97	-0.5894	0.1644	-3.5846	0.0003	0.0068
ENSG00000116830	TTF2	6051.18	-0.4888	0.1365	-3.5814	0.0003	0.0068
ENSG00000035928	RFC1	8677.73	-0.4859	0.1356	-3.5831	0.0003	0.0068
ENSG00000076242	MLH1	5130.24	-0.4627	0.1292	-3.5804	0.0003	0.0068
ENSG00000132669	RIN2	1329.67	0.7067	0.1974	3.5809	0.0003	0.0068
ENSG00000275131	AC241952.1	3956.93	0.731	0.2041	3.5817	0.0003	0.0068
ENSG00000177380	PPFIA3	420.678	0.8529	0.2381	3.5816	0.0003	0.0068
ENSG00000274008	RF00017	423.164	1.0502	0.2929	3.5852	0.0003	0.0068
ENSG00000115648	MLPH	215.73	1.2785	0.3568	3.5835	0.0003	0.0068
ENSG00000204475	NCR3	83.2339	-1.2439	0.3476	-3.5788	0.0003	0.0069
ENSG00000270276	HIST2H4B	36882.8	-0.9114	0.2548	-3.577	0.0003	0.0069
ENSG00000152990	ADGRA3	1584.24	-0.7463	0.2086	-3.5771	0.0003	0.0069
ENSG00000189403	HMGB1	28588.7	-0.5936	0.1659	-3.578	0.0003	0.0069
ENSG00000152234	ATP5F1A	30681.6	-0.5522	0.1543	-3.5785	0.0003	0.0069
ENSG00000102287	GABRE	598.464	1.4384	0.4025	3.5739	0.0004	0.0069
ENSG00000082438	COBLL1	424.202	-0.7103	0.1989	-3.5703	0.0004	0.007
ENSG00000169397	RNASE3	4632.16	0.8883	0.2487	3.5722	0.0004	0.007
ENSG00000162614	NEXN	491.367	-0.8577	0.2404	-3.5678	0.0004	0.0071
ENSG00000259295	CSPG4P12	351.205	0.7249	0.2034	3.5637	0.0004	0.0072
ENSG00000175820	CCDC168	155.755	1.1021	0.3093	3.5638	0.0004	0.0072
ENSG00000132514	CLEC10A	1128.8	-3.0474	0.8571	-3.5556	0.0004	0.0074
ENSG00000171517	LPAR3	74.3171	-2.43	0.6842	-3.5516	0.0004	0.0074
ENSG00000090975	PITPNM2	496.923	-0.8055	0.2268	-3.5513	0.0004	0.0074
ENSG00000136492	BRIP1	2118.29	-0.7084	0.1995	-3.551	0.0004	0.0074
ENSG00000145354	CISD2	1327.64	-0.5343	0.1503	-3.5539	0.0004	0.0074
ENSG00000168393	DTYMK	1760.24	-0.518	0.1458	-3.5535	0.0004	0.0074
ENSG00000196923	PDLIM7	3980	0.5366	0.151	3.5539	0.0004	0.0074
ENSG00000130775	THEMIS2	6949.49	0.5438	0.153	3.5535	0.0004	0.0074
ENSG00000090674	MCOLN1	1813.94	0.5571	0.1569	3.5514	0.0004	0.0074
ENSG00000172243	CLEC7A	4778.12	1.0152	0.2857	3.5532	0.0004	0.0074
ENSG00000166763	STRCP1	104.436	1.3744	0.3864	3.5573	0.0004	0.0074
ENSG00000064205	CCN5	96.3	1.4548	0.4093	3.5546	0.0004	0.0074
ENSG00000064102	INTS13	3911.85	-0.5859	0.1652	-3.5459	0.0004	0.0075
ENSG00000145907	G3BP1	20717.7	-0.5458	0.1538	-3.5492	0.0004	0.0075
ENSG00000143933	CALM2	15729.2	-0.5456	0.1538	-3.5479	0.0004	0.0075
ENSG00000111639	MRPL51	3392.98	-0.5009	0.1412	-3.5462	0.0004	0.0075
ENSG00000140995	DEF8	1801.87	0.5038	0.1419	3.5489	0.0004	0.0075
ENSG00000140939	AC074143.1	368.357	0.7922	0.2231	3.5504	0.0004	0.0075
ENSG00000263874	LINC00672	204.529	1.0129	0.2855	3.5474	0.0004	0.0075
ENSG00000151725	CENPU	4029.86	-0.6021	0.17	-3.5429	0.0004	0.0076
ENSG00000170525	PFKFB3	8021.89	0.6857	0.1935	3.5434	0.0004	0.0076
ENSG00000104093	DMXL2	33827.5	0.9935	0.2804	3.5433	0.0004	0.0076
ENSG00000132744	ACY3	158.957	-4.2323	1.1966	-3.537	0.0004	0.0077
ENSG00000145284	SCD5	591.42	-0.6468	0.1828	-3.5387	0.0004	0.0077
ENSG00000120802	TMPO	10904.4	-0.6041	0.1706	-3.5405	0.0004	0.0077
ENSG00000080824	HSP90AA1	60283.6	-0.5812	0.1643	-3.5366	0.0004	0.0077
ENSG00000215252	GOLGA8B	24139.1	0.512	0.1448	3.537	0.0004	0.0077
ENSG00000162607	USP1	4852.97	-0.6981	0.1977	-3.5316	0.0004	0.0078
ENSG00000162063	CCNF	2062.55	-0.5435	0.1538	-3.5334	0.0004	0.0078
ENSG00000070882	OSBPL3	4561.98	-0.4562	0.1292	-3.5319	0.0004	0.0078
ENSG00000186205	MARC1	490.882	1.2449	0.3525	3.5318	0.0004	0.0078
ENSG00000233038	AC011899.2	99.2423	2.012	0.5696	3.5325	0.0004	0.0078
ENSG00000058804	NDC1	4723.81	-0.7211	0.2044	-3.5279	0.0004	0.0079
ENSG00000109929	SC5D	3111.76	-0.5426	0.1538	-3.5286	0.0004	0.0079
ENSG00000116120	FARSB	4704.32	-0.5272	0.1494	-3.5297	0.0004	0.0079
ENSG00000049541	RFC2	2579.64	-0.4973	0.1409	-3.5309	0.0004	0.0079
ENSG00000139625	MAP3K12	3178.64	0.4648	0.1318	3.5267	0.0004	0.0079
ENSG00000175265	GOLGA8A	23827.5	0.4886	0.1385	3.5269	0.0004	0.0079
ENSG00000248309	MEF2C-AS1	80.3924	-1.2895	0.3661	-3.5226	0.0004	0.008
ENSG00000137513	NARS2	2023.99	-0.5678	0.1612	-3.5229	0.0004	0.008
ENSG00000246363	LINC02458	247.182	1.6729	0.4747	3.5243	0.0004	0.008
ENSG00000152804	HHEX	3058.19	-0.4883	0.1389	-3.5159	0.0004	0.0082
ENSG00000118762	PKD2	6337.85	0.5389	0.1532	3.5184	0.0004	0.0082
ENSG00000267452	LINC02073	476.667	1.1124	0.3165	3.5153	0.0004	0.0082
ENSG00000181751	C5orf30	586.808	-0.6528	0.1858	-3.5132	0.0004	0.0083
ENSG00000166845	C18orf54	1139.56	-0.5713	0.1627	-3.5119	0.0004	0.0083
ENSG00000119403	PHF19	3095.32	-0.5195	0.1479	-3.5132	0.0004	0.0083
ENSG00000104419	NDRG1	27949.4	0.8204	0.2337	3.5104	0.0004	0.0083
ENSG00000279833	AL031846.2	150.81	1.1275	0.3209	3.5135	0.0004	0.0083
ENSG00000228626	AC245100.3	186.186	1.4971	0.426	3.5147	0.0004	0.0083
ENSG00000169857	AVEN	373.576	-0.7715	0.2201	-3.5056	0.0005	0.0084
ENSG00000133119	RFC3	1994.64	-0.6307	0.1797	-3.51	0.0004	0.0084
ENSG00000149577	SIDT2	4598.43	0.4868	0.1387	3.5091	0.0004	0.0084
ENSG00000266338	NBPF15	1974.59	0.496	0.1414	3.5089	0.0005	0.0084
ENSG00000087086	FTL	171263	0.5126	0.1461	3.5083	0.0005	0.0084
ENSG00000122507	BBS9	1424.01	0.5269	0.1502	3.5075	0.0005	0.0084
ENSG00000156804	FBXO32	671.179	0.7766	0.2215	3.5063	0.0005	0.0084
ENSG00000129680	MAP7D3	2874.52	-0.5958	0.1701	-3.5028	0.0005	0.0085
ENSG00000141076	UTP4	3314.15	-0.4677	0.1335	-3.5022	0.0005	0.0085
ENSG00000135862	LAMC1	1885.69	0.8208	0.2343	3.5032	0.0005	0.0085
ENSG00000213279	Z97192.2	157.298	0.9312	0.2659	3.5025	0.0005	0.0085
ENSG00000166689	PLEKHA7	285.106	1.1898	0.3401	3.4983	0.0005	0.0086
ENSG00000180044	C3orf80	228.255	-1.4607	0.4181	-3.4939	0.0005	0.0087
ENSG00000124635	HIST1H2BJ	2869.13	-0.8713	0.2494	-3.4939	0.0005	0.0087
ENSG00000165244	ZNF367	828.063	-0.764	0.2185	-3.4964	0.0005	0.0087
ENSG00000161981	SNRNP25	1747.32	-0.5856	0.1674	-3.4973	0.0005	0.0087
ENSG00000101752	MIB1	7914.86	-0.4932	0.1411	-3.4958	0.0005	0.0087
ENSG00000134030	CTIF	1938.42	0.503	0.144	3.4934	0.0005	0.0087
ENSG00000138463	SLC49A4	1188.02	0.5294	0.1516	3.4931	0.0005	0.0087
ENSG00000198590	C3orf35	311.834	0.8371	0.2394	3.4965	0.0005	0.0087
ENSG00000141854	MISP3	106.197	1.1917	0.341	3.4946	0.0005	0.0087
ENSG00000119335	SET	32988.3	-0.5919	0.1697	-3.4885	0.0005	0.0088
ENSG00000079616	KIF22	4188.06	-0.4443	0.1273	-3.4894	0.0005	0.0088
ENSG00000229512	AC068580.1	276.474	0.8651	0.2478	3.4908	0.0005	0.0088
ENSG00000003147	ICA1	1331.09	0.8841	0.2533	3.4905	0.0005	0.0088
ENSG00000123610	TNFAIP6	876.15	1.4057	0.4028	3.4902	0.0005	0.0088
ENSG00000082516	GEMIN5	3218.18	-0.4567	0.1311	-3.4848	0.0005	0.0089
ENSG00000108424	KPNB1	29204.9	-0.4265	0.1223	-3.4872	0.0005	0.0089
ENSG00000116157	GPX7	280.102	-1.3476	0.387	-3.4818	0.0005	0.009
ENSG00000107186	MPDZ	425.668	-1.2798	0.3676	-3.4817	0.0005	0.009
ENSG00000149970	CNKSR2	417.398	-0.9978	0.2864	-3.4834	0.0005	0.009
ENSG00000176208	ATAD5	3916.92	-0.5916	0.1698	-3.4838	0.0005	0.009
ENSG00000138376	BARD1	1906.3	-0.5889	0.1691	-3.4826	0.0005	0.009
ENSG00000022267	FHL1	617.916	-0.9236	0.2656	-3.4778	0.0005	0.0091
ENSG00000135763	URB2	1190.37	-0.6267	0.1802	-3.4779	0.0005	0.0091
ENSG00000126067	PSMB2	5503.03	-0.6033	0.1735	-3.4768	0.0005	0.0091
ENSG00000115257	PCSK4	236.339	0.859	0.247	3.4773	0.0005	0.0091
ENSG00000128274	A4GALT	152.666	0.938	0.2697	3.4782	0.0005	0.0091
ENSG00000102384	CENPI	1706.99	-0.6209	0.1788	-3.4724	0.0005	0.0092
ENSG00000167123	CERCAM	2673.29	0.5917	0.1704	3.4731	0.0005	0.0092
ENSG00000238107	AC245100.6	117.122	1.5777	0.4542	3.4735	0.0005	0.0092
ENSG00000152133	GPATCH11	2483.64	-0.5157	0.1486	-3.4711	0.0005	0.0093
ENSG00000176102	CSTF3	3920.8	-0.5194	0.1498	-3.4671	0.0005	0.0094
ENSG00000196586	MYO6	190.017	0.9202	0.2655	3.4656	0.0005	0.0094
ENSG00000154783	FGD5	119.5	1.35	0.3893	3.4675	0.0005	0.0094
ENSG00000164930	FZD6	340.454	-1.0156	0.2933	-3.4626	0.0005	0.0095
ENSG00000139514	SLC7A1	4903.81	-0.6377	0.1842	-3.4625	0.0005	0.0095
ENSG00000135624	CCT7	12162.2	-0.5364	0.1549	-3.4631	0.0005	0.0095
ENSG00000053372	MRTO4	2285.89	-0.5274	0.1523	-3.4621	0.0005	0.0095
ENSG00000161813	LARP4	6846.45	-0.5006	0.1446	-3.4608	0.0005	0.0095
ENSG00000164687	FABP5	2214.89	-0.4975	0.1438	-3.4608	0.0005	0.0095
ENSG00000187514	PTMA	87446.1	-0.4682	0.1352	-3.4641	0.0005	0.0095
ENSG00000060688	SNRNP40	4162.26	-0.4655	0.1344	-3.465	0.0005	0.0095
ENSG00000189129	PLAC9	155.013	0.9241	0.2667	3.4645	0.0005	0.0095
ENSG00000097046	CDC7	1903.49	-0.6961	0.2012	-3.4599	0.0005	0.0096
ENSG00000102054	RBBP7	8651.63	-0.6273	0.1814	-3.4575	0.0005	0.0096
ENSG00000064703	DDX20	2075.78	-0.6044	0.1749	-3.455	0.0006	0.0096
ENSG00000052126	PLEKHA5	2821.35	-0.5995	0.1733	-3.4591	0.0005	0.0096
ENSG00000170456	DENND5B	1217.31	-0.5819	0.1684	-3.4553	0.0005	0.0096
ENSG00000116711	PLA2G4A	3107.87	-0.5257	0.1521	-3.4571	0.0005	0.0096
ENSG00000205765	C5orf51	3287.28	-0.494	0.1428	-3.4593	0.0005	0.0096
ENSG00000169231	THBS3	2304.95	0.4651	0.1345	3.4571	0.0005	0.0096
ENSG00000056736	IL17RB	2904.96	0.5008	0.1449	3.457	0.0005	0.0096
ENSG00000151726	ACSL1	17724.5	0.6095	0.1763	3.456	0.0005	0.0096
ENSG00000244558	KCNK15-AS1	72.1052	1.2533	0.3627	3.456	0.0005	0.0096
ENSG00000150687	PRSS23	88.2019	1.2829	0.3709	3.4586	0.0005	0.0096
ENSG00000023697	DERA	1748.57	-0.6173	0.1789	-3.4517	0.0006	0.0097
ENSG00000163378	EOGT	1744.03	-0.5424	0.1572	-3.4509	0.0006	0.0097
ENSG00000138185	ENTPD1	3971.08	0.6124	0.1774	3.4519	0.0006	0.0097
ENSG00000265415	AC099850.3	172.747	-1.0024	0.2905	-3.4501	0.0006	0.0098
ENSG00000123975	CKS2	3253.25	-0.7099	0.2059	-3.4477	0.0006	0.0098
ENSG00000182004	SNRPE	8688.93	-0.5977	0.1733	-3.4495	0.0006	0.0098
ENSG00000184445	KNTC1	11917.1	-0.5198	0.1507	-3.4497	0.0006	0.0098
ENSG00000079246	XRCC5	34944.2	-0.4706	0.1364	-3.4496	0.0006	0.0098
ENSG00000170161	AL512625.1	232.139	-0.8266	0.24	-3.4446	0.0006	0.0099
ENSG00000167088	SNRPD1	5937.22	-0.6981	0.2028	-3.4415	0.0006	0.0099
ENSG00000166226	CCT2	15756.4	-0.6395	0.1857	-3.4445	0.0006	0.0099
ENSG00000137135	ARHGEF39	584.243	-0.6092	0.1769	-3.444	0.0006	0.0099
ENSG00000052802	MSMO1	7163.69	-0.5816	0.1688	-3.446	0.0006	0.0099
ENSG00000125944	HNRNPR	14878.1	-0.5274	0.1531	-3.4455	0.0006	0.0099
ENSG00000122966	CIT	5901.47	-0.4977	0.1446	-3.4423	0.0006	0.0099
ENSG00000198589	LRBA	13978.1	-0.4306	0.125	-3.4433	0.0006	0.0099
ENSG00000092051	JPH4	268.208	0.8608	0.2499	3.4442	0.0006	0.0099
ENSG00000259668	AC066613.1	637.821	0.9757	0.2832	3.445	0.0006	0.0099
ENSG00000189068	VSTM1	240.546	1.4537	0.4222	3.4428	0.0006	0.0099
ENSG00000143631	FLG	104.178	1.6353	0.4748	3.4445	0.0006	0.0099
ENSG00000112799	LY86	4627.05	-0.8881	0.2583	-3.4386	0.0006	0.01
ENSG00000203811	HIST2H3C	37072.4	-0.771	0.2243	-3.4381	0.0006	0.01
ENSG00000161888	SPC24	1172.15	-0.6526	0.19	-3.4351	0.0006	0.0101
ENSG00000104147	OIP5	309.594	-0.7189	0.2096	-3.4303	0.0006	0.0102
ENSG00000212916	MAP10	402.937	-0.6658	0.194	-3.4314	0.0006	0.0102
ENSG00000127337	YEATS4	1958.67	-0.5747	0.1675	-3.4301	0.0006	0.0102
ENSG00000116922	C1orf109	674.683	-0.5593	0.1629	-3.4334	0.0006	0.0102
ENSG00000204394	VARS	6905.65	-0.4337	0.1264	-3.4309	0.0006	0.0102
ENSG00000114126	TFDP2	7796.75	-0.4262	0.1242	-3.4314	0.0006	0.0102
ENSG00000221955	SLC12A8	220.435	0.9728	0.2834	3.4327	0.0006	0.0102
ENSG00000134827	TCN1	10398.6	1.1258	0.3278	3.4342	0.0006	0.0102
ENSG00000170323	FABP4	79.5677	2.6207	0.7634	3.4329	0.0006	0.0102
ENSG00000171509	RXFP1	387.901	-1.5208	0.4434	-3.4295	0.0006	0.0103
ENSG00000139734	DIAPH3	2098.36	-0.5508	0.1608	-3.4252	0.0006	0.0104
ENSG00000204856	FAM216A	1595.38	-0.4801	0.1401	-3.4266	0.0006	0.0104
ENSG00000225217	HSPA7	3299.27	1.1052	0.3226	3.4258	0.0006	0.0104
ENSG00000120549	KIAA1217	564.115	0.7785	0.2275	3.4219	0.0006	0.0105
ENSG00000180581	SRP9P1	1040.19	-0.5962	0.1744	-3.4181	0.0006	0.0106
ENSG00000165934	CPSF2	8728.81	-0.4775	0.1397	-3.4191	0.0006	0.0106
ENSG00000224307	AL161785.1	91.6044	1.2753	0.373	3.4188	0.0006	0.0106
ENSG00000058056	USP13	2231.09	-0.7217	0.2112	-3.4171	0.0006	0.0107
ENSG00000183696	UPP1	3146.71	0.5392	0.1578	3.4166	0.0006	0.0107
ENSG00000178878	APOLD1	272.861	-0.8841	0.2591	-3.4126	0.0006	0.0108
ENSG00000204802	AL590399.1	228.765	-0.8314	0.2436	-3.4128	0.0006	0.0108
ENSG00000206127	GOLGA8O	5739.84	-0.6631	0.1944	-3.4116	0.0006	0.0108
ENSG00000100284	TOM1	4423.18	0.5253	0.1539	3.4134	0.0006	0.0108
ENSG00000197461	PDGFA	85.1119	1.341	0.3928	3.4139	0.0006	0.0108
ENSG00000165501	LRR1	952.395	-0.7058	0.2071	-3.4082	0.0007	0.0109
ENSG00000050393	MCUR1	2297.16	-0.599	0.1757	-3.4096	0.0007	0.0109
ENSG00000198618	PPIAP22	3488.33	-0.516	0.1514	-3.4082	0.0007	0.0109
ENSG00000163915	IGF2BP2-AS1	63.9435	-1.8218	0.5351	-3.4049	0.0007	0.011
ENSG00000115616	SLC9A2	91.3647	-1.5987	0.4695	-3.4052	0.0007	0.011
ENSG00000137310	TCF19	1489.5	-0.5324	0.1564	-3.4052	0.0007	0.011
ENSG00000139679	LPAR6	1012.33	-0.7536	0.2214	-3.4036	0.0007	0.0111
ENSG00000139687	RB1	12111.7	-0.6814	0.2004	-3.3997	0.0007	0.0112
ENSG00000116062	MSH6	6490.17	-0.5446	0.1601	-3.4004	0.0007	0.0112
ENSG00000167291	TBC1D16	1401.37	0.5096	0.1499	3.4005	0.0007	0.0112
ENSG00000139631	CSAD	2008.14	0.5611	0.1651	3.3981	0.0007	0.0112
ENSG00000111077	TNS2	449.488	0.6704	0.1971	3.4013	0.0007	0.0112
ENSG00000165912	PACSIN3	115.094	-1.816	0.5346	-3.397	0.0007	0.0113
ENSG00000167508	MVD	3193.13	-0.4631	0.1363	-3.3962	0.0007	0.0113
ENSG00000181982	CCDC149	680.985	0.6298	0.1855	3.3952	0.0007	0.0113
ENSG00000101425	BPI	21704.5	1.0359	0.3052	3.3946	0.0007	0.0113
ENSG00000253522	MIR3142HG	319.881	-1.1446	0.3374	-3.3924	0.0007	0.0114
ENSG00000203852	HIST2H3A	36949.2	-0.7633	0.225	-3.3919	0.0007	0.0114
ENSG00000138035	PNPT1	4198.44	-0.442	0.1302	-3.3939	0.0007	0.0114
ENSG00000131042	LILRB2	2106.58	0.8467	0.2495	3.3939	0.0007	0.0114
ENSG00000136261	BZW2	4574.85	-0.651	0.1921	-3.3887	0.0007	0.0115
ENSG00000196715	VKORC1L1	1797.94	-0.5646	0.1666	-3.3885	0.0007	0.0115
ENSG00000168564	CDKN2AIP	1692.54	-0.5183	0.1529	-3.3904	0.0007	0.0115
ENSG00000243896	OR2A7	229.265	0.9969	0.2942	3.389	0.0007	0.0115
ENSG00000196787	HIST1H2AG	7126.45	-0.7942	0.2346	-3.3849	0.0007	0.0116
ENSG00000110107	PRPF19	9623.72	-0.4689	0.1384	-3.3871	0.0007	0.0116
ENSG00000068878	PSME4	13136.8	-0.428	0.1263	-3.3871	0.0007	0.0116
ENSG00000188312	CENPP	736.08	-0.6268	0.1853	-3.3828	0.0007	0.0117
ENSG00000108055	SMC3	13131.1	-0.5078	0.1501	-3.3828	0.0007	0.0117
ENSG00000203804	ADAMTSL4-AS1	710.605	0.8513	0.2519	3.3791	0.0007	0.0118
ENSG00000182585	EPGN	468.167	1.266	0.3746	3.3795	0.0007	0.0118
ENSG00000115602	IL1RL1	4636.43	0.84	0.2486	3.3787	0.0007	0.0119
ENSG00000166546	BEAN1	174.983	0.9067	0.2684	3.3783	0.0007	0.0119
ENSG00000158578	ALAS2	514.786	0.9526	0.282	3.3781	0.0007	0.0119
ENSG00000126262	FFAR2	75.0227	1.5683	0.4644	3.3768	0.0007	0.0119
ENSG00000155792	DEPTOR	658.229	-0.9689	0.2873	-3.3732	0.0007	0.012
ENSG00000216863	LY86-AS1	299.485	-0.7885	0.2338	-3.3734	0.0007	0.012
ENSG00000134758	RNF138	3098.66	-0.6703	0.1987	-3.3725	0.0007	0.012
ENSG00000064547	LPAR2	947.577	0.6245	0.1851	3.3742	0.0007	0.012
ENSG00000116793	PHTF1	3868.88	-0.4382	0.1301	-3.3681	0.0008	0.0122
ENSG00000019169	MARCO	10113.5	3.8316	1.1376	3.3682	0.0008	0.0122
ENSG00000144645	OSBPL10	97.65	1.2963	0.3852	3.3656	0.0008	0.0123
ENSG00000197238	HIST1H4J	19255.2	-0.7695	0.2287	-3.3641	0.0008	0.0124
ENSG00000182054	IDH2	8586.92	-0.5659	0.1682	-3.3636	0.0008	0.0124
ENSG00000068654	POLR1A	7652.86	-0.4886	0.1453	-3.3628	0.0008	0.0124
ENSG00000273542	HIST1H4K	19238.8	-0.769	0.2288	-3.3617	0.0008	0.0125
ENSG00000102898	NUTF2	3750.67	-0.495	0.1473	-3.3598	0.0008	0.0125
ENSG00000128989	ARPP19	6553.4	-0.4498	0.1338	-3.3609	0.0008	0.0125
ENSG00000197275	RAD54B	282.342	-0.8873	0.2643	-3.3573	0.0008	0.0126
ENSG00000108395	TRIM37	2915.04	-0.5107	0.1522	-3.3565	0.0008	0.0126
ENSG00000005436	GCFC2	1344.09	-0.5093	0.1517	-3.3561	0.0008	0.0126
ENSG00000265531	FCGR1CP	1028.34	0.5054	0.1505	3.3584	0.0008	0.0126
ENSG00000229153	EPHA1-AS1	554.021	-0.5989	0.1785	-3.3546	0.0008	0.0127
ENSG00000128791	TWSG1	2312.81	-0.5107	0.1523	-3.3533	0.0008	0.0127
ENSG00000198825	INPP5F	1816.24	-0.4883	0.1456	-3.3548	0.0008	0.0127
ENSG00000160208	RRP1B	4931.87	-0.4399	0.1311	-3.3553	0.0008	0.0127
ENSG00000147155	EBP	1691.78	-0.5127	0.153	-3.3507	0.0008	0.0128
ENSG00000220517	ASS1P1	133.495	-1.1508	0.3435	-3.3497	0.0008	0.0129
ENSG00000076248	UNG	2036.25	-0.528	0.1577	-3.3486	0.0008	0.0129
ENSG00000162688	AGL	3746.71	-0.4441	0.1326	-3.3493	0.0008	0.0129
ENSG00000113916	BCL6	10226.2	0.983	0.2937	3.3472	0.0008	0.013
ENSG00000121005	CRISPLD1	372.138	-0.9793	0.2929	-3.3431	0.0008	0.0131
ENSG00000228649	SNHG26	776.991	-0.6652	0.1989	-3.3439	0.0008	0.0131
ENSG00000163950	SLBP	3595.66	-0.4456	0.1333	-3.3428	0.0008	0.0131
ENSG00000228463	AP006222.1	489.697	0.6134	0.1834	3.344	0.0008	0.0131
ENSG00000131037	EPS8L1	499.253	0.7101	0.2125	3.342	0.0008	0.0131
ENSG00000276085	CCL3L1	226.512	1.769	0.5293	3.3423	0.0008	0.0131
ENSG00000004866	ST7	1589.12	-0.608	0.1821	-3.3384	0.0008	0.0132
ENSG00000205339	IPO7	20070.3	-0.5609	0.1679	-3.3412	0.0008	0.0132
ENSG00000102241	HTATSF1	4519.52	-0.4577	0.1371	-3.339	0.0008	0.0132
ENSG00000110888	CAPRIN2	1608.84	0.5302	0.1587	3.3407	0.0008	0.0132
ENSG00000110628	SLC22A18	772.041	0.7075	0.2119	3.3394	0.0008	0.0132
ENSG00000138095	LRPPRC	25479.5	-0.5507	0.1651	-3.3357	0.0009	0.0133
ENSG00000116133	DHCR24	9624.27	-0.4147	0.1243	-3.3373	0.0008	0.0133
ENSG00000126709	IFI6	3781.39	0.8687	0.2602	3.338	0.0008	0.0133
ENSG00000120162	MOB3B	1672.36	-0.5993	0.1797	-3.3344	0.0009	0.0134
ENSG00000213585	VDAC1	8851.6	-0.5292	0.1588	-3.3331	0.0009	0.0134
ENSG00000132383	RPA1	8600.73	-0.4658	0.1397	-3.3337	0.0009	0.0134
ENSG00000038274	MAT2B	5224.03	-0.4618	0.1385	-3.3352	0.0009	0.0134
ENSG00000080854	IGSF9B	120.3	1.3751	0.4125	3.3334	0.0009	0.0134
ENSG00000174776	WDR49	885.386	-1.0728	0.3222	-3.3301	0.0009	0.0135
ENSG00000125257	ABCC4	6608.49	-0.6989	0.2101	-3.3271	0.0009	0.0136
ENSG00000170144	HNRNPA3	34810.4	-0.5733	0.1722	-3.3288	0.0009	0.0136
ENSG00000168439	STIP1	9764.44	-0.4331	0.1301	-3.3284	0.0009	0.0136
ENSG00000259033	AL356804.1	106.486	1.1198	0.3364	3.3282	0.0009	0.0136
ENSG00000005249	PRKAR2B	2575.66	-1.023	0.3076	-3.326	0.0009	0.0137
ENSG00000116285	ERRFI1	334.844	0.9837	0.2958	3.3258	0.0009	0.0137
ENSG00000163393	SLC22A15	2501.04	1.1127	0.3345	3.3262	0.0009	0.0137
ENSG00000263745	AP005230.1	103.751	1.9025	0.572	3.3262	0.0009	0.0137
ENSG00000119866	BCL11A	4224.44	-0.7239	0.2179	-3.3219	0.0009	0.0138
ENSG00000128944	KNSTRN	2022.57	-0.516	0.1553	-3.3216	0.0009	0.0138
ENSG00000067955	CBFB	5044.86	-0.4813	0.1449	-3.3222	0.0009	0.0138
ENSG00000144407	PTH2R	736.64	0.9748	0.2934	3.3229	0.0009	0.0138
ENSG00000278903	CU633906.2	515.648	-0.6489	0.1955	-3.3192	0.0009	0.0139
ENSG00000138780	GSTCD	1524.49	-0.5087	0.1533	-3.3183	0.0009	0.0139
ENSG00000117868	ESYT2	15535.2	-0.4465	0.1345	-3.3193	0.0009	0.0139
ENSG00000223870	AP000233.1	48.1785	1.6879	0.5086	3.319	0.0009	0.0139
ENSG00000187257	RSBN1L	3308.46	-0.5066	0.1527	-3.3169	0.0009	0.014
ENSG00000196562	SULF2	7738.29	0.9321	0.2811	3.3157	0.0009	0.014
ENSG00000133121	STARD13	771.681	-0.7756	0.234	-3.3143	0.0009	0.0141
ENSG00000074696	HACD3	4113.41	-0.5419	0.1635	-3.3146	0.0009	0.0141
ENSG00000181924	COA4	1560.47	-0.4643	0.1402	-3.3126	0.0009	0.0141
ENSG00000100068	LRP5L	1195.81	0.4977	0.1503	3.3124	0.0009	0.0141
ENSG00000168758	SEMA4C	1303.01	0.6356	0.1918	3.3136	0.0009	0.0141
ENSG00000182487	NCF1B	1989.98	1.0503	0.3171	3.3123	0.0009	0.0141
ENSG00000093134	VNN3	55.0265	1.4693	0.4436	3.312	0.0009	0.0141
ENSG00000145604	SKP2	2680.6	-0.486	0.1468	-3.3115	0.0009	0.0142
ENSG00000178809	TRIM73	708.717	0.5473	0.1653	3.3118	0.0009	0.0142
ENSG00000164821	DEFA4	1570.4	1.2557	0.3794	3.3094	0.0009	0.0142
ENSG00000097096	SYDE2	61.2608	-2.0025	0.606	-3.3047	0.001	0.0144
ENSG00000047597	XK	333.396	-0.8946	0.2706	-3.3061	0.0009	0.0144
ENSG00000165118	C9orf64	330.952	-0.7337	0.2219	-3.3068	0.0009	0.0144
ENSG00000174442	ZWILCH	2572.48	-0.6401	0.1937	-3.3042	0.001	0.0144
ENSG00000120438	TCP1	13968.1	-0.4942	0.1495	-3.3055	0.0009	0.0144
ENSG00000259726	CSPG4P11	180.322	0.8908	0.2694	3.3068	0.0009	0.0144
ENSG00000172296	SPTLC3	172.101	1.1769	0.356	3.3063	0.0009	0.0144
ENSG00000164024	METAP1	4138.7	-0.4982	0.1509	-3.3014	0.001	0.0145
ENSG00000101868	POLA1	5189.66	-0.4889	0.1481	-3.3024	0.001	0.0145
ENSG00000133706	LARS	20921.8	-0.451	0.1366	-3.3018	0.001	0.0145
ENSG00000136381	IREB2	12955.8	-0.4469	0.1353	-3.3026	0.001	0.0145
ENSG00000121552	CSTA	11590.7	0.7156	0.2166	3.3035	0.001	0.0145
ENSG00000087338	GMCL1	3364.82	-0.5621	0.1703	-3.3	0.001	0.0146
ENSG00000163534	FCRL1	136.3	1.053	0.3191	3.2997	0.001	0.0146
ENSG00000135829	DHX9	23311.8	-0.4949	0.1501	-3.2977	0.001	0.0147
ENSG00000077312	SNRPA	3720.27	-0.4276	0.1297	-3.2971	0.001	0.0147
ENSG00000183092	BEGAIN	97.0727	1.2383	0.3757	3.296	0.001	0.0147
ENSG00000197153	HIST1H3J	1368.56	-1.0132	0.3077	-3.2933	0.001	0.0149
ENSG00000213300	HNRNPA3P6	1192.52	-0.6203	0.1884	-3.2918	0.001	0.0149
ENSG00000117054	ACADM	5616.97	-0.4725	0.1436	-3.2917	0.001	0.0149
ENSG00000137809	ITGA11	487.862	0.6285	0.1909	3.2917	0.001	0.0149
ENSG00000171208	NETO2	2458.23	-0.8142	0.2475	-3.2897	0.001	0.015
ENSG00000196262	PPIA	66121.7	-0.5705	0.1735	-3.2888	0.001	0.015
ENSG00000122566	HNRNPA2B1	74625.2	-0.4883	0.1485	-3.289	0.001	0.015
ENSG00000125354	SEPT6	10023.8	-0.4625	0.1406	-3.2889	0.001	0.015
ENSG00000145990	GFOD1	1666.61	0.4621	0.1405	3.2883	0.001	0.015
ENSG00000113460	BRIX1	2599.8	-0.568	0.1729	-3.2859	0.001	0.0151
ENSG00000165178	NCF1C	1824.13	1.0375	0.3156	3.287	0.001	0.0151
ENSG00000111716	LDHB	4553.84	-0.7562	0.2303	-3.2832	0.001	0.0152
ENSG00000004779	NDUFAB1	2188.14	-0.455	0.1385	-3.2841	0.001	0.0152
ENSG00000101986	ABCD1	868.074	0.5615	0.1709	3.2847	0.001	0.0152
ENSG00000162390	ACOT11	3076.5	0.5853	0.1783	3.2837	0.001	0.0152
ENSG00000158163	DZIP1L	275.965	0.8159	0.2484	3.2846	0.001	0.0152
ENSG00000111247	RAD51AP1	1720.98	-0.6656	0.2029	-3.2801	0.001	0.0154
ENSG00000132763	MMACHC	595.175	-0.5721	0.1744	-3.2793	0.001	0.0154
ENSG00000170385	SLC30A1	1927.31	-0.483	0.1473	-3.2786	0.001	0.0154
ENSG00000082212	ME2	8383.9	-0.5511	0.1682	-3.2757	0.0011	0.0155
ENSG00000142864	SERBP1	25980.9	-0.505	0.1541	-3.2764	0.0011	0.0155
ENSG00000198900	TOP1	14377	-0.4636	0.1414	-3.2776	0.001	0.0155
ENSG00000182782	HCAR2	66.8238	2.6001	0.7932	3.2778	0.001	0.0155
ENSG00000197061	HIST1H4C	9726.54	-0.8313	0.2539	-3.2736	0.0011	0.0156
ENSG00000135972	MRPS9	1815.27	-0.4832	0.1475	-3.2751	0.0011	0.0156
ENSG00000092010	PSME1	11514.9	-0.5892	0.1801	-3.2714	0.0011	0.0157
ENSG00000188486	H2AFX	2122.5	-0.4757	0.1453	-3.273	0.0011	0.0157
ENSG00000109586	GALNT7	5087.92	-0.4367	0.1335	-3.2711	0.0011	0.0157
ENSG00000104635	SLC39A14	1495.23	-0.5955	0.1821	-3.2704	0.0011	0.0158
ENSG00000132341	RAN	19384.6	-0.5921	0.1811	-3.2695	0.0011	0.0158
ENSG00000107815	TWNK	915.369	-0.5612	0.1716	-3.2696	0.0011	0.0158
ENSG00000179813	FAM216B	73.7033	1.9431	0.5943	3.2697	0.0011	0.0158
ENSG00000112290	WASF1	2031.49	-0.801	0.2452	-3.2672	0.0011	0.0159
ENSG00000151247	EIF4E	6433.53	-0.5335	0.1633	-3.2677	0.0011	0.0159
ENSG00000105492	SIGLEC6	4889.98	0.7454	0.2281	3.2675	0.0011	0.0159
ENSG00000125484	GTF3C4	2472.42	-0.4645	0.1423	-3.2646	0.0011	0.016
ENSG00000066084	DIP2B	12549.3	-0.4075	0.1248	-3.2654	0.0011	0.016
ENSG00000137070	IL11RA	1090.16	0.5776	0.1769	3.2652	0.0011	0.016
ENSG00000255882	AC091814.1	63.1191	-1.2991	0.3982	-3.2626	0.0011	0.0161
ENSG00000134987	WDR36	6650.26	-0.4985	0.1528	-3.262	0.0011	0.0161
ENSG00000134324	LPIN1	4162.82	-0.4376	0.1341	-3.2629	0.0011	0.0161
ENSG00000276231	PIK3R6	5259.19	0.5957	0.1826	3.262	0.0011	0.0161
ENSG00000140459	CYP11A1	70.4654	1.7807	0.546	3.2615	0.0011	0.0161
ENSG00000158373	HIST1H2BD	11109.4	-0.6592	0.2023	-3.2589	0.0011	0.0162
ENSG00000039123	MTREX	11812.7	-0.4816	0.1477	-3.2599	0.0011	0.0162
ENSG00000079387	SENP1	3068.71	-0.4787	0.1469	-3.2585	0.0011	0.0162
ENSG00000115053	NCL	62304.1	-0.5448	0.1673	-3.2567	0.0011	0.0163
ENSG00000248318	AC104958.1	375.483	0.9776	0.3002	3.2571	0.0011	0.0163
ENSG00000092820	EZR	6795.29	-0.4623	0.1422	-3.2521	0.0011	0.0165
ENSG00000124788	ATXN1	3713.8	0.7327	0.2252	3.2536	0.0011	0.0165
ENSG00000167912	AC090152.1	191.818	-0.931	0.2863	-3.2517	0.0011	0.0166
ENSG00000278540	ACACA	9622.66	-0.5159	0.1587	-3.2508	0.0012	0.0166
ENSG00000136143	SUCLA2	2794.49	-0.4911	0.1511	-3.2506	0.0012	0.0166
ENSG00000114270	COL7A1	762.635	0.5616	0.1727	3.2513	0.0011	0.0166
ENSG00000086288	NME8	610.539	0.6132	0.1887	3.2503	0.0012	0.0166
ENSG00000128683	GAD1	125.375	1.1914	0.3665	3.2509	0.0012	0.0166
ENSG00000171916	LGALS9C	47.4926	1.5618	0.4807	3.2489	0.0012	0.0166
ENSG00000110987	BCL7A	1160.77	-0.6699	0.2063	-3.2478	0.0012	0.0167
ENSG00000117479	SLC19A2	484.671	-0.621	0.1913	-3.2458	0.0012	0.0167
ENSG00000108578	BLMH	4203.57	-0.5849	0.1801	-3.2475	0.0012	0.0167
ENSG00000132507	EIF5A	14191.9	-0.5108	0.1573	-3.2473	0.0012	0.0167
ENSG00000100580	TMED8	5350.77	-0.4316	0.1329	-3.2478	0.0012	0.0167
ENSG00000111058	ACSS3	110.652	1.0726	0.3304	3.246	0.0012	0.0167
ENSG00000283498	MIR1244-2	1422.8	-0.7813	0.2408	-3.244	0.0012	0.0168
ENSG00000150768	DLAT	3332.83	-0.5535	0.1706	-3.2446	0.0012	0.0168
ENSG00000151882	CCL28	151.499	-0.9211	0.2841	-3.2419	0.0012	0.0169
ENSG00000237781	AL356356.1	107.326	1.3843	0.427	3.2419	0.0012	0.0169
ENSG00000157657	ZNF618	1692.49	-0.7531	0.2324	-3.2402	0.0012	0.017
ENSG00000284669	AC092053.3	667.92	0.7614	0.2351	3.239	0.0012	0.017
ENSG00000158555	GDPD5	1425.59	0.8504	0.2625	3.2394	0.0012	0.017
ENSG00000140379	BCL2A1	1934.35	0.8717	0.2689	3.2412	0.0012	0.017
ENSG00000203943	SAMD13	163.861	-1.0001	0.309	-3.2364	0.0012	0.0171
ENSG00000143621	ILF2	15392.2	-0.5244	0.162	-3.2359	0.0012	0.0171
ENSG00000117906	RCN2	2220.72	-0.5199	0.1606	-3.2381	0.0012	0.0171
ENSG00000136891	TEX10	3719.71	-0.4405	0.1361	-3.2357	0.0012	0.0171
ENSG00000197561	ELANE	19113.3	1.0585	0.3269	3.2376	0.0012	0.0171
ENSG00000171999	OR52P2P	59.5788	1.5967	0.493	3.2384	0.0012	0.0171
ENSG00000249138	SLED1	133.192	1.7739	0.5482	3.2356	0.0012	0.0171
ENSG00000124731	TREM1	3442.43	2.7699	0.8553	3.2385	0.0012	0.0171
ENSG00000123219	CENPK	2241.7	-0.5343	0.1652	-3.2344	0.0012	0.0172
ENSG00000115419	GLS	10353.6	-0.4795	0.1483	-3.2345	0.0012	0.0172
ENSG00000188343	FAM92A	1360.44	-0.4695	0.1452	-3.2337	0.0012	0.0172
ENSG00000014641	MDH1	8748.22	-0.4674	0.1445	-3.2341	0.0012	0.0172
ENSG00000283486	FAM95C	69.5678	1.5765	0.4876	3.2328	0.0012	0.0172
ENSG00000166025	AMOTL1	744.315	-0.9211	0.285	-3.2322	0.0012	0.0173
ENSG00000258667	HIF1A-AS2	639.021	0.7545	0.2334	3.2323	0.0012	0.0173
ENSG00000228203	RNF144A-AS1	62.877	-1.4301	0.443	-3.2282	0.0012	0.0175
ENSG00000148426	PROSER2	275.837	-0.7548	0.2338	-3.2286	0.0012	0.0175
ENSG00000091651	ORC6	1439.19	-0.6404	0.1984	-3.2279	0.0012	0.0175
ENSG00000237649	KIFC1	3201.05	-0.5599	0.1735	-3.2264	0.0013	0.0175
ENSG00000104356	POP1	1242.41	-0.4941	0.153	-3.2285	0.0012	0.0175
ENSG00000103342	GSPT1	11654.6	-0.4147	0.1285	-3.2278	0.0012	0.0175
ENSG00000035681	NSMAF	13272.3	-0.4627	0.1435	-3.2246	0.0013	0.0176
ENSG00000189362	NEMP2	1188.59	-0.7814	0.2424	-3.2235	0.0013	0.0177
ENSG00000162738	VANGL2	97.2814	-1.5562	0.483	-3.2216	0.0013	0.0178
ENSG00000125703	ATG4C	2433	-0.5464	0.1696	-3.2213	0.0013	0.0178
ENSG00000214176	PLEKHM1P1	5362.19	0.4395	0.1364	3.222	0.0013	0.0178
ENSG00000143815	LBR	17558.9	-0.4614	0.1433	-3.219	0.0013	0.0179
ENSG00000173473	SMARCC1	17421.8	-0.4047	0.1257	-3.2193	0.0013	0.0179
ENSG00000123119	NECAB1	52.8308	-1.6105	0.5008	-3.2159	0.0013	0.018
ENSG00000149573	MPZL2	144.633	-1.0717	0.3332	-3.2167	0.0013	0.018
ENSG00000096996	IL12RB1	864.485	-0.8457	0.2629	-3.2171	0.0013	0.018
ENSG00000165802	NSMF	1295.33	-0.527	0.1639	-3.215	0.0013	0.018
ENSG00000108953	YWHAE	19101.8	-0.5151	0.1602	-3.215	0.0013	0.018
ENSG00000075415	SLC25A3	25291.9	-0.5063	0.1574	-3.2168	0.0013	0.018
ENSG00000140307	GTF2A2	3723.73	-0.5014	0.156	-3.2153	0.0013	0.018
ENSG00000186047	DLEU7	80.4386	1.128	0.3506	3.2176	0.0013	0.018
ENSG00000186818	LILRB4	3817.16	1.169	0.3636	3.2149	0.0013	0.018
ENSG00000111196	MAGOHB	1526.6	-0.4816	0.1499	-3.2132	0.0013	0.0181
ENSG00000088986	DYNLL1	4813.08	-0.4226	0.1315	-3.2124	0.0013	0.0181
ENSG00000067606	PRKCZ	580.619	0.7232	0.225	3.2139	0.0013	0.0181
ENSG00000274618	HIST1H4F	1748.21	-1.1906	0.371	-3.2092	0.0013	0.0183
ENSG00000164134	NAA15	8919.95	-0.5884	0.1834	-3.2088	0.0013	0.0183
ENSG00000107833	NPM3	1889.63	-0.5359	0.167	-3.2093	0.0013	0.0183
ENSG00000132603	NIP7	1752.17	-0.5115	0.1594	-3.2098	0.0013	0.0183
ENSG00000119203	CPSF3	6385.59	-0.4803	0.1497	-3.2085	0.0013	0.0183
ENSG00000092529	CAPN3	238.435	0.8199	0.2557	3.2058	0.0013	0.0185
ENSG00000147883	CDKN2B	119.717	0.9825	0.3066	3.2047	0.0014	0.0185
ENSG00000138795	LEF1	273.195	-1.332	0.4159	-3.2024	0.0014	0.0186
ENSG00000147251	DOCK11	19585.7	-0.4234	0.1322	-3.2034	0.0014	0.0186
ENSG00000059728	MXD1	7337.37	0.4099	0.1279	3.204	0.0014	0.0186
ENSG00000090097	PCBP4	200.463	0.7884	0.2461	3.2041	0.0014	0.0186
ENSG00000260802	SERTM2	71.6697	-1.5593	0.4871	-3.201	0.0014	0.0187
ENSG00000156374	PCGF6	915.879	-0.6406	0.2001	-3.2015	0.0014	0.0187
ENSG00000101361	NOP56	8903.32	-0.4232	0.1322	-3.2005	0.0014	0.0187
ENSG00000134489	HRH4	457.938	0.775	0.2424	3.1978	0.0014	0.0189
ENSG00000087053	MTMR2	2928.72	-0.5556	0.1738	-3.196	0.0014	0.019
ENSG00000071794	HLTF	5441.05	-0.5166	0.1617	-3.1953	0.0014	0.019
ENSG00000004455	AK2	15062.1	-0.4255	0.1332	-3.1953	0.0014	0.019
ENSG00000180316	PNPLA1	81.8953	1.1415	0.3572	3.196	0.0014	0.019
ENSG00000116741	RGS2	868.612	1.2625	0.395	3.1958	0.0014	0.019
ENSG00000118257	NRP2	1202.74	0.9576	0.2998	3.1936	0.0014	0.0191
ENSG00000171791	BCL2	3527.53	-0.5369	0.1682	-3.1914	0.0014	0.0192
ENSG00000079459	FDFT1	19073.2	-0.5099	0.1598	-3.1907	0.0014	0.0192
ENSG00000121053	EPX	47272.2	1.0476	0.3284	3.1904	0.0014	0.0192
ENSG00000287724	AC096536.3	71.7359	-1.2416	0.3895	-3.188	0.0014	0.0193
ENSG00000128833	MYO5C	324.259	-0.9939	0.3116	-3.1897	0.0014	0.0193
ENSG00000144231	POLR2D	2724.21	-0.5	0.1568	-3.1885	0.0014	0.0193
ENSG00000130520	LSM4	2807.93	-0.4316	0.1353	-3.1889	0.0014	0.0193
ENSG00000237484	LINC01684	86.1952	-1.3671	0.4291	-3.1858	0.0014	0.0194
ENSG00000166130	IKBIP	1697.5	-0.6195	0.1944	-3.1858	0.0014	0.0194
ENSG00000041357	PSMA4	12184.6	-0.5989	0.188	-3.1865	0.0014	0.0194
ENSG00000166477	LEO1	3009.35	-0.5231	0.1642	-3.1857	0.0014	0.0194
ENSG00000114491	UMPS	1936.58	-0.4451	0.1397	-3.1866	0.0014	0.0194
ENSG00000139318	DUSP6	2956.42	0.5693	0.1787	3.1862	0.0014	0.0194
ENSG00000130222	GADD45G	142.487	1.1087	0.3482	3.1844	0.0015	0.0195
ENSG00000153044	CENPH	1499.01	-0.8225	0.2586	-3.1811	0.0015	0.0196
ENSG00000198056	PRIM1	2208.78	-0.5795	0.1821	-3.1813	0.0015	0.0196
ENSG00000165283	STOML2	4456.94	-0.4651	0.1462	-3.1815	0.0015	0.0196
ENSG00000101224	CDC25B	3375.7	-0.4447	0.1397	-3.1826	0.0015	0.0196
ENSG00000198018	ENTPD7	6800.2	0.5279	0.1659	3.1816	0.0015	0.0196
ENSG00000112715	VEGFA	5493.55	0.7154	0.225	3.1797	0.0015	0.0197
ENSG00000006634	DBF4	2185.12	-0.7233	0.2275	-3.1787	0.0015	0.0198
ENSG00000136108	CKAP2	6911.7	-0.5529	0.1739	-3.1787	0.0015	0.0198
ENSG00000178999	AURKB	1983.9	-0.5332	0.1678	-3.1776	0.0015	0.0198
ENSG00000149054	ZNF215	109.324	-1.21	0.3811	-3.175	0.0015	0.0199
ENSG00000163507	CIP2A	3125.03	-0.5921	0.1865	-3.1747	0.0015	0.0199
ENSG00000146670	CDCA5	1482.86	-0.5099	0.1606	-3.1756	0.0015	0.0199
ENSG00000139428	MMAB	2096.14	-0.4843	0.1525	-3.1755	0.0015	0.0199
ENSG00000168411	RFWD3	4405.84	-0.4752	0.1496	-3.1758	0.0015	0.0199
ENSG00000149927	DOC2A	389.464	0.612	0.1926	3.1769	0.0015	0.0199
ENSG00000172236	TPSAB1	5414.91	0.7808	0.2458	3.1766	0.0015	0.0199
ENSG00000255587	RAB44	7338.51	0.533	0.168	3.1734	0.0015	0.02
ENSG00000235290	HLA-W	104.118	1.2562	0.3959	3.1733	0.0015	0.02
ENSG00000136045	PWP1	3568.13	-0.4639	0.1463	-3.1711	0.0015	0.0201
ENSG00000134769	DTNA	319.813	-1.2931	0.4081	-3.1689	0.0015	0.0203
ENSG00000148672	GLUD1	10187.6	-0.4641	0.1465	-3.167	0.0015	0.0204
ENSG00000108106	UBE2S	2117.32	-0.4315	0.1363	-3.1656	0.0015	0.0204
ENSG00000107281	NPDC1	690.254	0.9342	0.2949	3.1674	0.0015	0.0204
ENSG00000171223	JUNB	4077.84	0.8255	0.2608	3.1649	0.0016	0.0205
ENSG00000163520	FBLN2	218.062	-1.3374	0.4228	-3.1633	0.0016	0.0206
ENSG00000110955	ATP5F1B	33187	-0.4012	0.1269	-3.1623	0.0016	0.0206
ENSG00000240350	AC017002.3	307.156	0.7865	0.2486	3.1634	0.0016	0.0206
ENSG00000181007	ZFP82	408.085	-0.7423	0.2348	-3.1612	0.0016	0.0207
ENSG00000170540	ARL6IP1	7241.4	-0.554	0.1753	-3.1605	0.0016	0.0207
ENSG00000154174	TOMM70	5748.67	-0.489	0.1548	-3.1597	0.0016	0.0207
ENSG00000138758	SEPT11	6312.92	-0.4687	0.1483	-3.1598	0.0016	0.0207
ENSG00000175445	LPL	1254.33	2.3927	0.7574	3.1593	0.0016	0.0208
ENSG00000051180	RAD51	1111.3	-0.6368	0.2017	-3.1567	0.0016	0.0209
ENSG00000143742	SRP9	8373.3	-0.4872	0.1543	-3.1566	0.0016	0.0209
ENSG00000163803	PLB1	5392.24	0.5315	0.1684	3.1562	0.0016	0.0209
ENSG00000101347	SAMHD1	23689.1	-0.709	0.2247	-3.1549	0.0016	0.021
ENSG00000167972	ABCA3	516.321	0.6621	0.2099	3.1543	0.0016	0.021
ENSG00000177359	AC024940.2	97.7641	-1.0266	0.3255	-3.1534	0.0016	0.0211
ENSG00000120992	LYPLA1	5562.22	-0.5016	0.1591	-3.1524	0.0016	0.0211
ENSG00000198019	FCGR1B	1221.69	0.4967	0.1576	3.1524	0.0016	0.0211
ENSG00000184313	MROH7	294.11	0.7853	0.249	3.1538	0.0016	0.0211
ENSG00000115085	ZAP70	244.617	1.2504	0.3965	3.1536	0.0016	0.0211
ENSG00000228430	AL162726.3	60.1896	-1.572	0.499	-3.1502	0.0016	0.0212
ENSG00000178115	GOLGA8Q	4695.73	-0.6425	0.2039	-3.1512	0.0016	0.0212
ENSG00000131473	ACLY	24040.6	-0.4088	0.1298	-3.1503	0.0016	0.0212
ENSG00000180694	TMEM64	733.877	-0.614	0.195	-3.1485	0.0016	0.0213
ENSG00000105173	CCNE1	640.301	-0.5787	0.1838	-3.1491	0.0016	0.0213
ENSG00000101412	E2F1	912.712	-0.4826	0.1533	-3.1478	0.0016	0.0213
ENSG00000185000	DGAT1	2138.92	0.5035	0.1599	3.1491	0.0016	0.0213
ENSG00000138018	SELENOI	2614.77	-0.5181	0.1647	-3.1466	0.0017	0.0214
ENSG00000058866	DGKG	3243.75	0.5534	0.176	3.1451	0.0017	0.0215
ENSG00000140443	IGF1R	3573.49	0.6277	0.1995	3.1455	0.0017	0.0215
ENSG00000197813	AC011450.1	110.446	1.0247	0.3257	3.1458	0.0017	0.0215
ENSG00000156269	NAA11	50.9236	1.6955	0.5393	3.144	0.0017	0.0215
ENSG00000140006	WDR89	865.61	-0.5403	0.1719	-3.1436	0.0017	0.0216
ENSG00000187741	FANCA	4071.87	-0.4897	0.1559	-3.1419	0.0017	0.0217
ENSG00000170854	RIOX2	1409.8	-0.4508	0.1435	-3.1414	0.0017	0.0217
ENSG00000186187	ZNRF1	2289.76	-0.4397	0.14	-3.1412	0.0017	0.0217
ENSG00000213071	LPAL2	95.7523	-0.998	0.318	-3.1387	0.0017	0.0218
ENSG00000274997	HIST1H2AH	4182.07	-0.7681	0.2447	-3.1395	0.0017	0.0218
ENSG00000189159	JPT1	3726.43	-0.4723	0.1505	-3.138	0.0017	0.0218
ENSG00000163428	LRRC58	5958.82	-0.4479	0.1427	-3.1385	0.0017	0.0218
ENSG00000110031	LPXN	7606.86	-0.4215	0.1343	-3.138	0.0017	0.0218
ENSG00000185189	NRBP2	705.751	0.7186	0.229	3.1384	0.0017	0.0218
ENSG00000163029	SMC6	5363.99	-0.4706	0.15	-3.1376	0.0017	0.0219
ENSG00000101972	STAG2	18661.1	-0.4619	0.1473	-3.1365	0.0017	0.0219
ENSG00000120868	APAF1	14186.7	-0.4615	0.1471	-3.1364	0.0017	0.0219
ENSG00000146535	GNA12	2665.11	-0.435	0.1387	-3.1356	0.0017	0.0219
ENSG00000286122	AC016074.2	908.561	0.544	0.1734	3.1365	0.0017	0.0219
ENSG00000185630	PBX1	212.699	-0.9644	0.3078	-3.1335	0.0017	0.0221
ENSG00000184270	HIST2H2AB	3796.43	-0.6667	0.2128	-3.1336	0.0017	0.0221
ENSG00000133687	TMTC1	175.394	1.0369	0.331	3.133	0.0017	0.0221
ENSG00000255248	MIR100HG	94.3467	1.2404	0.3959	3.1333	0.0017	0.0221
ENSG00000239672	NME1	1549.38	-0.692	0.221	-3.131	0.0017	0.0222
ENSG00000089220	PEBP1	5364.66	-0.4961	0.1584	-3.1317	0.0017	0.0222
ENSG00000230426	ERVMER61-1	53.29	-1.5242	0.4871	-3.129	0.0018	0.0223
ENSG00000135424	ITGA7	2731.56	-0.8256	0.2639	-3.129	0.0018	0.0223
ENSG00000284946	AC068831.7	376.704	-0.5994	0.1916	-3.1289	0.0018	0.0223
ENSG00000196591	HDAC2	12666.7	-0.4925	0.1575	-3.1277	0.0018	0.0223
ENSG00000136636	KCTD3	2772.92	-0.4355	0.1392	-3.1277	0.0018	0.0223
ENSG00000099308	MAST3	5077.06	0.4199	0.1342	3.1279	0.0018	0.0223
ENSG00000167703	SLC43A2	2485.58	0.6875	0.2197	3.1293	0.0018	0.0223
ENSG00000235027	AC068580.3	678.415	0.6922	0.2212	3.1288	0.0018	0.0223
ENSG00000154545	MAGED4	261.082	0.8125	0.2597	3.1288	0.0018	0.0223
ENSG00000186407	CD300E	1199.02	1.1118	0.3555	3.1277	0.0018	0.0223
ENSG00000198901	PRC1	343.724	-0.6188	0.198	-3.1251	0.0018	0.0225
ENSG00000135316	SYNCRIP	22481.7	-0.5685	0.1819	-3.1249	0.0018	0.0225
ENSG00000187147	RNF220	6863.74	-0.4071	0.1304	-3.1223	0.0018	0.0226
ENSG00000121892	PDS5A	19251.9	-0.39	0.1249	-3.1225	0.0018	0.0226
ENSG00000112419	PHACTR2	4976.82	-0.5589	0.1791	-3.1203	0.0018	0.0227
ENSG00000110958	PTGES3	19677.9	-0.5362	0.1718	-3.1213	0.0018	0.0227
ENSG00000110090	CPT1A	20371.9	-0.484	0.1551	-3.1206	0.0018	0.0227
ENSG00000120253	NUP43	4539.24	-0.4144	0.1328	-3.12	0.0018	0.0227
ENSG00000196502	SULT1A1	5168.24	0.4666	0.1496	3.1199	0.0018	0.0227
ENSG00000164303	ENPP6	75.9666	1.6635	0.5333	3.1191	0.0018	0.0228
ENSG00000111530	CAND1	9947.98	-0.5013	0.1608	-3.1176	0.0018	0.0229
ENSG00000139178	C1RL	4284.49	0.4029	0.1293	3.1173	0.0018	0.0229
ENSG00000125445	MRPS7	1931.02	-0.49	0.1573	-3.116	0.0018	0.023
ENSG00000186687	LYRM7	2443.38	-0.4649	0.1493	-3.115	0.0018	0.023
ENSG00000080608	PUM3	4508.57	-0.43	0.1381	-3.1141	0.0018	0.023
ENSG00000138757	G3BP2	13936.9	-0.4229	0.1358	-3.1142	0.0018	0.023
ENSG00000109743	BST1	3472.91	0.5709	0.1832	3.1163	0.0018	0.023
ENSG00000279359	AL359195.2	69.3578	1.2461	0.4	3.1149	0.0018	0.023
ENSG00000018236	CNTN1	105.184	1.5489	0.4971	3.1156	0.0018	0.023
ENSG00000006747	SCIN	108.976	-4.1251	1.3255	-3.1122	0.0019	0.0231
ENSG00000183527	PSMG1	2493.67	-0.6467	0.2077	-3.1129	0.0019	0.0231
ENSG00000153147	SMARCA5	16284.6	-0.5135	0.165	-3.1114	0.0019	0.0231
ENSG00000182378	PLCXD1	3853.39	-0.5063	0.1627	-3.1109	0.0019	0.0231
ENSG00000153561	RMND5A	4618.09	-0.4564	0.1466	-3.1129	0.0019	0.0231
ENSG00000110921	MVK	1594.81	-0.4478	0.1439	-3.1117	0.0019	0.0231
ENSG00000151651	ADAM8	5930.27	0.4214	0.1354	3.1132	0.0019	0.0231
ENSG00000137216	TMEM63B	1907.24	0.4487	0.1442	3.1121	0.0019	0.0231
ENSG00000266208	AC080112.1	161.819	0.9693	0.3115	3.1121	0.0019	0.0231
ENSG00000124225	PMEPA1	96.2548	1.4023	0.4507	3.1115	0.0019	0.0231
ENSG00000197465	GYPE	307.021	-1.5908	0.5116	-3.1095	0.0019	0.0232
ENSG00000114450	GNB4	5527.31	-0.639	0.2055	-3.1089	0.0019	0.0232
ENSG00000163320	CGGBP1	7319.99	-0.4707	0.1514	-3.1089	0.0019	0.0232
ENSG00000174485	DENND4A	9550.46	-0.4693	0.151	-3.1089	0.0019	0.0232
ENSG00000132313	MRPL35	1744	-0.4476	0.144	-3.109	0.0019	0.0232
ENSG00000213853	EMP2	369.488	1.0976	0.3531	3.1086	0.0019	0.0232
ENSG00000148429	USP6NL	2253.02	-0.7056	0.2271	-3.1071	0.0019	0.0233
ENSG00000113742	CPEB4	3656.09	0.4347	0.1399	3.1065	0.0019	0.0233
ENSG00000119686	FLVCR2	1534.76	0.526	0.1693	3.1069	0.0019	0.0233
ENSG00000062282	DGAT2	231.167	1.1704	0.3767	3.1072	0.0019	0.0233
ENSG00000086475	SEPHS1	2506.81	-0.431	0.1388	-3.1048	0.0019	0.0234
ENSG00000171792	RHNO1	1155.65	-0.5061	0.163	-3.1037	0.0019	0.0235
ENSG00000066583	ISOC1	995.35	-0.4832	0.1557	-3.1045	0.0019	0.0235
ENSG00000281103	TRG-AS1	2746.19	-0.4603	0.1483	-3.1033	0.0019	0.0235
ENSG00000161835	GRASP	162.634	1.76	0.5672	3.1028	0.0019	0.0235
ENSG00000124019	FAM124B	204.752	-0.9157	0.2952	-3.1014	0.0019	0.0236
ENSG00000132846	ZBED3	1092.85	-0.6103	0.1968	-3.1019	0.0019	0.0236
ENSG00000159063	ALG8	3245.38	-0.5216	0.1682	-3.101	0.0019	0.0236
ENSG00000101049	SGK2	138.254	1.0982	0.3543	3.0999	0.0019	0.0237
ENSG00000128641	MYO1B	508.187	-1.2102	0.3906	-3.098	0.0019	0.0238
ENSG00000133028	SCO1	2776.46	-0.4622	0.1492	-3.099	0.0019	0.0238
ENSG00000179583	CIITA	13991.4	-0.6816	0.2201	-3.0965	0.002	0.0239
ENSG00000187210	GCNT1	6982.8	-0.6535	0.211	-3.0968	0.002	0.0239
ENSG00000224769	MUC20P1	61.7706	1.5295	0.4941	3.0955	0.002	0.024
ENSG00000163170	BOLA3	329.835	-0.6339	0.2048	-3.0944	0.002	0.0241
ENSG00000130589	HELZ2	767.327	0.5015	0.1622	3.0921	0.002	0.0242
ENSG00000178741	COX5A	6844.82	-0.432	0.1398	-3.091	0.002	0.0243
ENSG00000110172	CHORDC1	5135.83	-0.4162	0.1346	-3.091	0.002	0.0243
ENSG00000270647	TAF15	17345.9	-0.3752	0.1214	-3.0912	0.002	0.0243
ENSG00000076662	ICAM3	1453.94	0.4455	0.1441	3.0908	0.002	0.0243
ENSG00000142405	NLRP12	900.242	0.6609	0.2138	3.091	0.002	0.0243
ENSG00000169429	CXCL8	11590.3	3.3838	1.095	3.0901	0.002	0.0243
ENSG00000067704	IARS2	9141.93	-0.4172	0.1351	-3.0882	0.002	0.0244
ENSG00000012822	CALCOCO1	6818.12	0.5078	0.1644	3.0889	0.002	0.0244
ENSG00000085832	EPS15	15218	-0.3896	0.1262	-3.0871	0.002	0.0245
ENSG00000099814	CEP170B	392.103	0.6897	0.2234	3.0872	0.002	0.0245
ENSG00000242550	SERPINB10	2906.27	0.7499	0.243	3.0868	0.002	0.0245
ENSG00000129173	E2F8	1907.52	-0.5045	0.1636	-3.0843	0.002	0.0247
ENSG00000132436	FIGNL1	1467.5	-0.4836	0.1568	-3.0837	0.002	0.0247
ENSG00000023330	ALAS1	9208.46	0.6028	0.1955	3.0838	0.002	0.0247
ENSG00000198846	TOX	1002.92	-0.6856	0.2225	-3.0817	0.0021	0.0248
ENSG00000100567	PSMA3	9786.65	-0.5888	0.191	-3.0823	0.0021	0.0248
ENSG00000171101	SIGLEC17P	646.366	0.7235	0.2348	3.0807	0.0021	0.0249
ENSG00000155465	SLC7A7	2261.98	1.156	0.3753	3.0805	0.0021	0.0249
ENSG00000234869	AL021392.1	47.4818	1.5129	0.4912	3.0798	0.0021	0.0249
ENSG00000112655	PTK7	620.595	-0.7966	0.2587	-3.0789	0.0021	0.025
ENSG00000127423	AUNIP	289.988	-0.6839	0.2222	-3.0772	0.0021	0.0251
ENSG00000132423	COQ3	469.229	-0.5796	0.1884	-3.0766	0.0021	0.0251
ENSG00000086827	ZW10	2622.8	-0.4237	0.1377	-3.0765	0.0021	0.0251
ENSG00000165671	NSD1	10128.5	-0.4109	0.1335	-3.078	0.0021	0.0251
ENSG00000115828	QPCT	1594.29	1.1892	0.3864	3.0775	0.0021	0.0251
ENSG00000117155	SSX2IP	1893.54	-0.5847	0.1901	-3.0758	0.0021	0.0252
ENSG00000091436	MAP3K20	4482.39	-0.5563	0.1809	-3.0748	0.0021	0.0252
ENSG00000261485	PAN3-AS1	271.673	-0.9745	0.317	-3.0739	0.0021	0.0253
ENSG00000213047	DENND1B	5012.74	-0.4564	0.1485	-3.0742	0.0021	0.0253
ENSG00000117593	DARS2	3251.68	-0.519	0.169	-3.0714	0.0021	0.0254
ENSG00000164694	FNDC1	99.9523	1.1275	0.3671	3.0718	0.0021	0.0254
ENSG00000234147	AL035446.1	121.394	1.2579	0.4095	3.0721	0.0021	0.0254
ENSG00000010404	IDS	1797.56	0.7716	0.2513	3.07	0.0021	0.0255
ENSG00000095585	BLNK	661.776	-0.8578	0.2796	-3.0683	0.0022	0.0256
ENSG00000151689	INPP1	710.662	-0.6691	0.218	-3.0695	0.0021	0.0256
ENSG00000102390	PBDC1	1562.4	-0.5219	0.1701	-3.0684	0.0022	0.0256
ENSG00000146386	ABRACL	5427.69	-0.512	0.1668	-3.069	0.0021	0.0256
ENSG00000112992	NNT	12562.4	-0.4915	0.1602	-3.0684	0.0022	0.0256
ENSG00000160179	ABCG1	1153.56	2.2742	0.7411	3.0687	0.0021	0.0256
ENSG00000102221	JADE3	911.71	-0.9865	0.3219	-3.0647	0.0022	0.0259
ENSG00000181104	F2R	248.933	-0.8235	0.2688	-3.0633	0.0022	0.026
ENSG00000213468	FIRRE	1444.33	-0.5275	0.1722	-3.0628	0.0022	0.026
ENSG00000170606	HSPA4	15129.7	-0.5029	0.1643	-3.0609	0.0022	0.0261
ENSG00000168283	BMI1	1096.07	-0.4732	0.1545	-3.0622	0.0022	0.0261
ENSG00000278845	MRPL45	2815.74	-0.4632	0.1513	-3.0611	0.0022	0.0261
ENSG00000136937	NCBP1	7623.52	-0.4368	0.1427	-3.0608	0.0022	0.0261
ENSG00000155545	MIER3	2023.86	-0.4336	0.1418	-3.058	0.0022	0.0263
ENSG00000274933	TBC1D3I	879.19	0.4941	0.1615	3.0586	0.0022	0.0263
ENSG00000188157	AGRN	3420.32	0.5551	0.1815	3.0584	0.0022	0.0263
ENSG00000125657	TNFSF9	300.318	0.6957	0.2275	3.0582	0.0022	0.0263
ENSG00000090861	AARS	8998.9	-0.4559	0.1491	-3.0569	0.0022	0.0264
ENSG00000163106	HPGDS	1234.5	-0.7289	0.2386	-3.0554	0.0022	0.0265
ENSG00000142408	CACNG8	106.612	1.6746	0.548	3.0556	0.0022	0.0265
ENSG00000108010	GLRX3	3944.56	-0.4332	0.1419	-3.0532	0.0023	0.0266
ENSG00000092068	SLC7A8	873.009	1.0243	0.3354	3.0539	0.0023	0.0266
ENSG00000183137	CEP57L1	1657.5	-0.4871	0.1596	-3.0507	0.0023	0.0268
ENSG00000188026	RILPL1	300.332	0.7062	0.2315	3.0511	0.0023	0.0268
ENSG00000140367	UBE2Q2	4477.3	-0.4836	0.1586	-3.0497	0.0023	0.0269
ENSG00000113407	TARS	13619.6	-0.4596	0.1507	-3.049	0.0023	0.0269
ENSG00000169992	NLGN2	679.928	0.5946	0.195	3.0494	0.0023	0.0269
ENSG00000092096	SLC22A17	214.658	-0.9847	0.3232	-3.0465	0.0023	0.027
ENSG00000277161	PIGW	435.02	-0.656	0.2153	-3.0461	0.0023	0.027
ENSG00000158985	CDC42SE2	8115.96	-0.5849	0.1919	-3.0478	0.0023	0.027
ENSG00000114573	ATP6V1A	14771.5	-0.5082	0.1668	-3.0462	0.0023	0.027
ENSG00000186638	KIF24	825.999	-0.4884	0.1602	-3.0478	0.0023	0.027
ENSG00000047410	TPR	28326.7	-0.3933	0.1291	-3.0471	0.0023	0.027
ENSG00000264112	AC015813.1	2363.34	0.4854	0.1593	3.047	0.0023	0.027
ENSG00000169902	TPST1	337.969	0.8714	0.2861	3.0461	0.0023	0.027
ENSG00000186583	SPATC1	47.9423	1.4667	0.4811	3.0486	0.0023	0.027
ENSG00000182749	PAQR7	439.824	-0.5723	0.188	-3.0434	0.0023	0.0272
ENSG00000084774	CAD	8072.5	-0.4313	0.1417	-3.0432	0.0023	0.0272
ENSG00000023228	NDUFS1	9471.49	-0.3838	0.1261	-3.0435	0.0023	0.0272
ENSG00000143878	RHOB	410.454	1.2419	0.408	3.0439	0.0023	0.0272
ENSG00000276710	CSPG4P10	243.875	0.6666	0.2191	3.0421	0.0023	0.0273
ENSG00000143546	S100A8	20261.4	1.1093	0.3646	3.0422	0.0023	0.0273
ENSG00000278637	HIST1H4A	1174.63	-0.7089	0.2332	-3.0397	0.0024	0.0274
ENSG00000138660	AP1AR	1572.13	-0.5218	0.1716	-3.0407	0.0024	0.0274
ENSG00000137822	TUBGCP4	2190.37	-0.4152	0.1365	-3.0413	0.0024	0.0274
ENSG00000102007	PLP2	7058.67	-0.4049	0.1332	-3.0397	0.0024	0.0274
ENSG00000146858	ZC3HAV1L	816.819	-0.5877	0.1934	-3.0388	0.0024	0.0275
ENSG00000101557	USP14	8083.03	-0.5147	0.1694	-3.0389	0.0024	0.0275
ENSG00000104320	NBN	6855.41	-0.4732	0.1557	-3.0393	0.0024	0.0275
ENSG00000167315	ACAA2	3619.16	-0.4557	0.15	-3.0388	0.0024	0.0275
ENSG00000163221	S100A12	299.703	0.8019	0.2639	3.0381	0.0024	0.0275
ENSG00000103942	HOMER2	450.64	-0.7773	0.256	-3.0371	0.0024	0.0276
ENSG00000177889	UBE2N	4281.55	-0.6141	0.2023	-3.0355	0.0024	0.0276
ENSG00000103121	CMC2	1238.1	-0.5257	0.1731	-3.0368	0.0024	0.0276
ENSG00000172172	MRPL13	2932.73	-0.5036	0.1658	-3.037	0.0024	0.0276
ENSG00000113048	MRPS27	5437.5	-0.449	0.1479	-3.0354	0.0024	0.0276
ENSG00000102974	CTCF	5413.23	-0.3851	0.1269	-3.0356	0.0024	0.0276
ENSG00000171914	TLN2	391.915	0.573	0.1887	3.0366	0.0024	0.0276
ENSG00000249464	LINC01091	135.487	1.3353	0.4399	3.0353	0.0024	0.0276
ENSG00000092009	CMA1	62.5737	1.3524	0.4456	3.0354	0.0024	0.0276
ENSG00000123146	ADGRE5	12645.5	0.4455	0.1468	3.0341	0.0024	0.0277
ENSG00000012963	UBR7	2420.3	-0.5053	0.1667	-3.0318	0.0024	0.0279
ENSG00000172795	DCP2	10595.9	-0.506	0.167	-3.0309	0.0024	0.028
ENSG00000152492	CCDC50	1653.23	-0.9054	0.299	-3.0279	0.0025	0.0282
ENSG00000244618	RN7SL334P	51.4572	-1.3438	0.444	-3.0266	0.0025	0.0283
ENSG00000174842	GLMN	2714.43	-0.4835	0.1597	-3.027	0.0025	0.0283
ENSG00000186815	TPCN1	9269.53	0.4254	0.1405	3.0268	0.0025	0.0283
ENSG00000169252	ADRB2	1329.73	0.6708	0.2217	3.0264	0.0025	0.0283
ENSG00000196172	ZNF681	345.096	-1.0238	0.3384	-3.0253	0.0025	0.0284
ENSG00000107738	VSIR	8965.67	0.4242	0.1403	3.0232	0.0025	0.0285
ENSG00000242048	AC093583.1	94.6064	1.1755	0.3887	3.0243	0.0025	0.0285
ENSG00000100814	CCNB1IP1	2385.5	-0.5644	0.1868	-3.022	0.0025	0.0286
ENSG00000163346	PBXIP1	7754.19	0.3855	0.1276	3.0218	0.0025	0.0286
ENSG00000164754	RAD21	16278.1	-0.425	0.1407	-3.0209	0.0025	0.0287
ENSG00000126749	EMG1	2173.93	-0.409	0.1354	-3.0211	0.0025	0.0287
ENSG00000145041	DCAF1	4744.84	-0.3827	0.1267	-3.0213	0.0025	0.0287
ENSG00000163535	SGO2	2273.38	-0.7234	0.2396	-3.0197	0.0025	0.0288
ENSG00000251179	TMEM92-AS1	64.5841	1.1525	0.3817	3.0194	0.0025	0.0288
ENSG00000174437	ATP2A2	16695.2	-0.4264	0.1413	-3.0175	0.0025	0.0289
ENSG00000170027	YWHAG	11671.6	-0.4699	0.1558	-3.0167	0.0026	0.029
ENSG00000110092	CCND1	294.666	0.793	0.2628	3.017	0.0026	0.029
ENSG00000242715	CCDC169	279.927	-0.6974	0.2313	-3.0145	0.0026	0.0291
ENSG00000133302	SLF1	1754.27	-0.4958	0.1644	-3.0151	0.0026	0.0291
ENSG00000001497	LAS1L	3635.59	-0.4004	0.1328	-3.0152	0.0026	0.0291
ENSG00000277701	AC159540.2	2706.76	0.4779	0.1586	3.0137	0.0026	0.0292
ENSG00000104131	EIF3J	5512.56	-0.5095	0.1691	-3.0122	0.0026	0.0293
ENSG00000104756	KCTD9	1920.52	-0.4737	0.1572	-3.0128	0.0026	0.0293
ENSG00000198498	TMA16	2370.41	-0.4668	0.155	-3.0121	0.0026	0.0293
ENSG00000157227	MMP14	4250.82	0.7681	0.255	3.0126	0.0026	0.0293
ENSG00000132170	PPARG	535.207	1.2343	0.4097	3.0124	0.0026	0.0293
ENSG00000066735	KIF26A	53.9672	1.8594	0.6173	3.012	0.0026	0.0293
ENSG00000167005	NUDT21	7880.22	-0.4825	0.1604	-3.008	0.0026	0.0296
ENSG00000117751	PPP1R8	2755.63	-0.4091	0.136	-3.0085	0.0026	0.0296
ENSG00000100911	PSME2	9002.45	-0.6838	0.2274	-3.0065	0.0026	0.0297
ENSG00000163644	PPM1K	1855.92	-0.5279	0.1756	-3.0067	0.0026	0.0297
ENSG00000166197	NOLC1	8550.73	-0.5008	0.1666	-3.006	0.0026	0.0297
ENSG00000065427	KARS	10714.3	-0.4923	0.1638	-3.0059	0.0026	0.0297
ENSG00000141030	COPS3	7443.42	-0.5491	0.1828	-3.0038	0.0027	0.0299
ENSG00000247077	PGAM5	1595.61	-0.4746	0.158	-3.0042	0.0027	0.0299
ENSG00000102554	KLF5	169.659	0.9607	0.3199	3.0028	0.0027	0.03
ENSG00000184831	APOO	691.309	-0.6937	0.2311	-3.0015	0.0027	0.0301
ENSG00000112742	TTK	3433.41	-0.6684	0.2227	-3.0006	0.0027	0.0302
ENSG00000157873	TNFRSF14	5217.32	0.5829	0.1943	2.9998	0.0027	0.0302
ENSG00000284606	AC105233.5	276.822	0.8738	0.2915	2.9979	0.0027	0.0304
ENSG00000107362	ABHD17B	1933.87	-0.4236	0.1414	-2.9967	0.0027	0.0305
ENSG00000162613	FUBP1	18168.8	-0.4077	0.1361	-2.9951	0.0027	0.0306
ENSG00000147274	RBMX	17328.8	-0.3823	0.1276	-2.995	0.0027	0.0306
ENSG00000118308	LRMP	4875.24	-0.3799	0.1269	-2.995	0.0027	0.0306
ENSG00000065978	YBX1	50324.6	-0.3741	0.125	-2.9936	0.0028	0.0307
ENSG00000198042	MAK16	1876.03	-0.4996	0.1669	-2.9926	0.0028	0.0308
ENSG00000147536	GINS4	1002.18	-0.5836	0.1951	-2.9905	0.0028	0.0309
ENSG00000100216	TOMM22	4491.26	-0.5627	0.1881	-2.9911	0.0028	0.0309
ENSG00000051825	MPHOSPH9	6744.74	-0.4206	0.1406	-2.9913	0.0028	0.0309
ENSG00000169908	TM4SF1	315.392	0.715	0.2391	2.9909	0.0028	0.0309
ENSG00000107679	PLEKHA1	677.577	0.9283	0.3104	2.9907	0.0028	0.0309
ENSG00000139343	SNRPF	4329.13	-0.5191	0.1736	-2.9894	0.0028	0.031
ENSG00000185238	PRMT3	2132.48	-0.4148	0.1387	-2.9902	0.0028	0.031
ENSG00000119535	CSF3R	24202.2	0.514	0.172	2.9888	0.0028	0.031
ENSG00000151650	VENTX	647.581	0.6976	0.2334	2.9887	0.0028	0.031
ENSG00000277452	RN7SL473P	123.593	1.5105	0.5054	2.9891	0.0028	0.031
ENSG00000049239	H6PD	4361.27	0.5318	0.178	2.9867	0.0028	0.0312
ENSG00000143942	CHAC2	271.903	-0.7632	0.2557	-2.9846	0.0028	0.0314
ENSG00000156531	PHF6	4505.97	-0.4819	0.1615	-2.9843	0.0028	0.0314
ENSG00000150712	MTMR12	2221.31	-0.4303	0.1442	-2.9842	0.0028	0.0314
ENSG00000070190	DAPP1	3051.42	-0.4947	0.1658	-2.9829	0.0029	0.0315
ENSG00000206527	HACD2	2451.6	-0.4657	0.1561	-2.9829	0.0029	0.0315
ENSG00000160285	LSS	7467.73	-0.4315	0.1448	-2.9804	0.0029	0.0317
ENSG00000261061	AC092718.4	87.4583	-1.1671	0.3917	-2.9795	0.0029	0.0318
ENSG00000112425	EPM2A	606.939	-0.5713	0.1918	-2.9789	0.0029	0.0318
ENSG00000137547	MRPL15	1615.27	-0.5381	0.1807	-2.9789	0.0029	0.0318
ENSG00000180658	OR2A4	202.814	1.0655	0.3576	2.9794	0.0029	0.0318
ENSG00000136159	NUDT15	514.836	-0.5561	0.1868	-2.9764	0.0029	0.032
ENSG00000138385	SSB	10668.1	-0.4486	0.1507	-2.9773	0.0029	0.032
ENSG00000185104	FAF1	5288.38	-0.448	0.1505	-2.9767	0.0029	0.032
ENSG00000236761	CTAGE9	146.179	0.8289	0.2785	2.9762	0.0029	0.032
ENSG00000086061	DNAJA1	10534.9	-0.4832	0.1624	-2.9754	0.0029	0.0321
ENSG00000240891	PLCXD2	236.52	-0.6848	0.2302	-2.9745	0.0029	0.0322
ENSG00000087470	DNM1L	8838.81	-0.5218	0.1754	-2.9742	0.0029	0.0322
ENSG00000196116	TDRD7	2297.31	-0.4759	0.1601	-2.973	0.0029	0.0323
ENSG00000138074	SLC5A6	1937.66	-0.4938	0.1662	-2.9713	0.003	0.0324
ENSG00000153187	HNRNPU	63774.7	-0.4382	0.1475	-2.9707	0.003	0.0324
ENSG00000150337	FCGR1A	3598.7	0.3972	0.1336	2.9722	0.003	0.0324
ENSG00000113555	PCDH12	199.844	0.7191	0.242	2.9721	0.003	0.0324
ENSG00000086570	FAT2	215.322	0.8102	0.2727	2.9715	0.003	0.0324
ENSG00000284095	AC055733.4	134.11	1.5853	0.5338	2.9699	0.003	0.0325
ENSG00000108651	UTP6	7357.12	-0.414	0.1396	-2.9662	0.003	0.0328
ENSG00000163781	TOPBP1	9349.67	-0.4045	0.1363	-2.9672	0.003	0.0328
ENSG00000188056	TREML4	49.3635	2.5493	0.8593	2.9668	0.003	0.0328
ENSG00000184368	MAP7D2	49.1815	-1.5697	0.5294	-2.9653	0.003	0.0329
ENSG00000272142	AL359643.3	205.156	-0.8655	0.292	-2.9641	0.003	0.0329
ENSG00000069188	SDK2	250.127	-0.7343	0.2478	-2.9627	0.003	0.0329
ENSG00000183814	LIN9	953.087	-0.6432	0.2171	-2.9627	0.003	0.0329
ENSG00000115233	PSMD14	5840.09	-0.5177	0.1747	-2.9632	0.003	0.0329
ENSG00000100632	ERH	5254.4	-0.4885	0.1647	-2.9656	0.003	0.0329
ENSG00000106268	NUDT1	1155.83	-0.4669	0.1575	-2.9641	0.003	0.0329
ENSG00000205268	PDE7A	6623.51	-0.412	0.1389	-2.9652	0.003	0.0329
ENSG00000186575	NF2	5091.14	-0.3773	0.1273	-2.9632	0.003	0.0329
ENSG00000225190	PLEKHM1	4637.4	0.386	0.1302	2.9645	0.003	0.0329
ENSG00000111664	GNB3	199.668	0.902	0.3044	2.9632	0.003	0.0329
ENSG00000161509	GRIN2C	128.482	1.0299	0.3476	2.9629	0.003	0.0329
ENSG00000135631	RAB11FIP5	262.278	1.1252	0.3796	2.9639	0.003	0.0329
ENSG00000160111	CPAMD8	145.379	1.2433	0.4193	2.9655	0.003	0.0329
ENSG00000130649	CYP2E1	73.0246	1.3155	0.4439	2.9636	0.003	0.0329
ENSG00000277363	SRCIN1	46.1669	1.3639	0.4602	2.9635	0.003	0.0329
ENSG00000149328	GLB1L2	152.319	1.5808	0.5335	2.9629	0.003	0.0329
ENSG00000155363	MOV10	2410.82	-0.5635	0.1902	-2.9617	0.0031	0.033
ENSG00000163964	PIGX	1241.24	-0.5024	0.1697	-2.9601	0.0031	0.0331
ENSG00000236698	EIF1AXP1	216.731	-0.8589	0.2903	-2.9589	0.0031	0.0332
ENSG00000111581	NUP107	8251.79	-0.4019	0.1358	-2.9586	0.0031	0.0332
ENSG00000158352	SHROOM4	277.87	0.8113	0.2741	2.9596	0.0031	0.0332
ENSG00000136897	MRPL50	950.41	-0.4553	0.1539	-2.9574	0.0031	0.0333
ENSG00000154473	BUB3	6996.46	-0.4021	0.136	-2.9575	0.0031	0.0333
ENSG00000141756	FKBP10	334.174	0.8359	0.2827	2.9572	0.0031	0.0333
ENSG00000113369	ARRDC3	3209.5	0.5176	0.1751	2.9565	0.0031	0.0334
ENSG00000286522	HIST1H3B	15491.3	-0.7219	0.2443	-2.9555	0.0031	0.0335
ENSG00000163565	IFI16	11614.7	-0.6259	0.2119	-2.9542	0.0031	0.0335
ENSG00000151876	FBXO4	655.982	-0.5988	0.2027	-2.9541	0.0031	0.0335
ENSG00000179295	PTPN11	12396.2	-0.4445	0.1504	-2.9546	0.0031	0.0335
ENSG00000164047	CAMP	1185.86	2.6553	0.8987	2.9546	0.0031	0.0335
ENSG00000182010	RTKN2	173.775	-1.0089	0.3416	-2.9532	0.0031	0.0336
ENSG00000105750	ZNF85	723.247	-0.7293	0.2469	-2.9536	0.0031	0.0336
ENSG00000196865	NHLRC2	4243.24	-0.4246	0.1438	-2.9532	0.0031	0.0336
ENSG00000035687	ADSS	6172.66	-0.3922	0.1328	-2.9536	0.0031	0.0336
ENSG00000124802	EEF1E1	681.592	-0.5881	0.1993	-2.9508	0.0032	0.0337
ENSG00000069869	NEDD4	3116.29	-0.5733	0.1943	-2.9507	0.0032	0.0337
ENSG00000099204	ABLIM1	1307.77	-0.4569	0.1548	-2.9517	0.0032	0.0337
ENSG00000126698	DNAJC8	9278.2	-0.4294	0.1455	-2.9507	0.0032	0.0337
ENSG00000087263	OGFOD1	2747.97	-0.3945	0.1337	-2.9513	0.0032	0.0337
ENSG00000136856	SLC2A8	291.022	0.6536	0.2215	2.9511	0.0032	0.0337
ENSG00000143786	CNIH3	208.918	0.8772	0.2973	2.951	0.0032	0.0337
ENSG00000089847	ANKRD24	207.963	0.9183	0.3113	2.9503	0.0032	0.0337
ENSG00000113356	POLR3G	365.166	-0.7586	0.2573	-2.9486	0.0032	0.0339
ENSG00000214357	NEURL1B	558.483	-0.6358	0.2156	-2.9484	0.0032	0.0339
ENSG00000132963	POMP	6704.41	-0.61	0.2069	-2.9482	0.0032	0.0339
ENSG00000138134	STAMBPL1	597.995	-0.6063	0.2056	-2.9483	0.0032	0.0339
ENSG00000163918	RFC4	2951.18	-0.5265	0.1786	-2.9481	0.0032	0.0339
ENSG00000151552	QDPR	1412.25	-0.4269	0.1448	-2.949	0.0032	0.0339
ENSG00000085871	MGST2	3815.73	-0.4253	0.1443	-2.9474	0.0032	0.0339
ENSG00000165548	TMEM63C	212.377	0.9862	0.3346	2.9469	0.0032	0.0339
ENSG00000182704	TSKU	69.9945	1.3028	0.442	2.9475	0.0032	0.0339
ENSG00000142230	SAE1	5162.18	-0.5278	0.1792	-2.946	0.0032	0.034
ENSG00000242337	INHCAP	71.1426	1.1892	0.4036	2.9461	0.0032	0.034
ENSG00000029534	ANK1	4585.65	-0.7498	0.2547	-2.9436	0.0032	0.0342
ENSG00000172638	EFEMP2	744.628	0.4984	0.1694	2.9422	0.0033	0.0343
ENSG00000146205	ANO7	1309.58	0.6547	0.2225	2.943	0.0033	0.0343
ENSG00000107104	KANK1	1767.84	-0.6624	0.2252	-2.9409	0.0033	0.0345
ENSG00000101974	ATP11C	3243.91	-0.5568	0.1893	-2.9407	0.0033	0.0345
ENSG00000158106	RHPN1	887.948	0.4605	0.1566	2.9408	0.0033	0.0345
ENSG00000256660	CLEC12B	530.023	0.6936	0.236	2.939	0.0033	0.0346
ENSG00000157554	ERG	3755.68	-0.5635	0.1918	-2.9376	0.0033	0.0347
ENSG00000175166	PSMD2	13145.1	-0.4013	0.1366	-2.9375	0.0033	0.0347
ENSG00000005238	FAM214B	1331.84	0.4621	0.1573	2.9384	0.0033	0.0347
ENSG00000105974	CAV1	104.551	1.0974	0.3735	2.9383	0.0033	0.0347
ENSG00000186130	ZBTB6	1102.48	-0.4731	0.1612	-2.9349	0.0033	0.0349
ENSG00000159189	C1QC	2095.89	0.5407	0.1842	2.9349	0.0033	0.0349
ENSG00000165140	FBP1	5021.48	1.8338	0.6246	2.9359	0.0033	0.0349
ENSG00000158517	NCF1	3208.05	0.9499	0.3239	2.9324	0.0034	0.0352
ENSG00000173542	MOB1B	3807.29	-0.6022	0.2055	-2.931	0.0034	0.0353
ENSG00000179832	MROH1	8585.25	0.4355	0.1486	2.9316	0.0034	0.0353
ENSG00000178860	MSC	99.4504	0.9318	0.3179	2.9315	0.0034	0.0353
ENSG00000133216	EPHB2	325.218	0.9774	0.3335	2.9309	0.0034	0.0353
ENSG00000113456	RAD1	1695.09	-0.4431	0.1512	-2.9299	0.0034	0.0354
ENSG00000167779	IGFBP6	63.6022	1.1648	0.3976	2.9294	0.0034	0.0354
ENSG00000169813	HNRNPF	12047.4	-0.4227	0.1444	-2.928	0.0034	0.0356
ENSG00000126821	SGPP1	444.088	-0.7633	0.2608	-2.927	0.0034	0.0357
ENSG00000167085	PHB	4469.26	-0.4402	0.1504	-2.9267	0.0034	0.0357
ENSG00000117133	RPF1	2947.23	-0.3912	0.1337	-2.9264	0.0034	0.0357
ENSG00000240498	CDKN2B-AS1	566.396	0.5456	0.1864	2.9269	0.0034	0.0357
ENSG00000170421	KRT8	239.134	0.9274	0.3171	2.9248	0.0034	0.0358
ENSG00000237975	FLG-AS1	53.4821	1.5726	0.5376	2.9251	0.0034	0.0358
ENSG00000235162	C12orf75	902.994	-0.7755	0.2652	-2.9242	0.0035	0.0359
ENSG00000163344	PMVK	1227.5	-0.4313	0.1475	-2.924	0.0035	0.0359
ENSG00000100401	RANGAP1	6103.33	-0.3721	0.1273	-2.9232	0.0035	0.0359
ENSG00000136783	NIPSNAP3A	2909.42	-0.6323	0.2165	-2.9213	0.0035	0.036
ENSG00000165916	PSMC3	6267.03	-0.493	0.1688	-2.9213	0.0035	0.036
ENSG00000107554	DNMBP	844.836	-0.4643	0.1589	-2.9219	0.0035	0.036
ENSG00000156471	PTDSS1	10447.4	-0.4467	0.1529	-2.9223	0.0035	0.036
ENSG00000130822	PNCK	57.0833	1.9789	0.6772	2.9219	0.0035	0.036
ENSG00000103569	AQP9	1589.73	3.1357	1.0729	2.9225	0.0035	0.036
ENSG00000118242	MREG	311.748	-0.7074	0.2422	-2.9204	0.0035	0.0361
ENSG00000140350	ANP32A	15765.9	-0.372	0.1274	-2.9203	0.0035	0.0361
ENSG00000230724	LINC01001	1364.56	0.4417	0.1512	2.9205	0.0035	0.0361
ENSG00000083642	PDS5B	10338.8	-0.4327	0.1483	-2.9177	0.0035	0.0363
ENSG00000112242	E2F3	3850.38	-0.379	0.1299	-2.9177	0.0035	0.0363
ENSG00000134780	DAGLA	351.584	0.6603	0.2263	2.9177	0.0035	0.0363
ENSG00000154269	ENPP3	3381.39	0.786	0.2693	2.9184	0.0035	0.0363
ENSG00000116649	SRM	2907.4	-0.499	0.1711	-2.9165	0.0035	0.0364
ENSG00000154518	ATP5MC3	9643.84	-0.4229	0.145	-2.9163	0.0035	0.0364
ENSG00000197969	VPS13A	13956.4	-0.3905	0.134	-2.9154	0.0036	0.0365
ENSG00000276070	CCL4L2	58.8228	1.9071	0.6541	2.9155	0.0036	0.0365
ENSG00000175197	DDIT3	466.653	0.567	0.1946	2.9143	0.0036	0.0366
ENSG00000155330	C16orf87	987.801	-0.5177	0.1777	-2.9137	0.0036	0.0367
ENSG00000074266	EED	3022.36	-0.4021	0.138	-2.9133	0.0036	0.0367
ENSG00000211698	TRGV4	212.494	-0.7325	0.2516	-2.912	0.0036	0.0368
ENSG00000129195	PIMREG	89.0602	1.0551	0.3624	2.9118	0.0036	0.0368
ENSG00000276410	HIST1H2BB	1015.38	-1.0157	0.349	-2.9106	0.0036	0.0369
ENSG00000164949	GEM	67.6316	1.2127	0.4166	2.9105	0.0036	0.0369
ENSG00000158161	EYA3	5124.49	-0.4075	0.14	-2.9095	0.0036	0.037
ENSG00000188725	SMIM15	1549.77	-0.5992	0.2062	-2.9066	0.0037	0.0372
ENSG00000146410	MTFR2	830.374	-0.5839	0.2008	-2.9081	0.0036	0.0372
ENSG00000128708	HAT1	5054.3	-0.5643	0.1941	-2.9072	0.0036	0.0372
ENSG00000102753	KPNA3	5333.56	-0.5337	0.1836	-2.9071	0.0036	0.0372
ENSG00000088205	DDX18	7166.67	-0.3685	0.1268	-2.9073	0.0036	0.0372
ENSG00000141068	KSR1	5495.88	0.4291	0.1476	2.9074	0.0036	0.0372
ENSG00000111799	COL12A1	1950.1	0.7786	0.2678	2.9072	0.0036	0.0372
ENSG00000136235	GPNMB	29627.2	0.9261	0.3186	2.9065	0.0037	0.0372
ENSG00000104064	GABPB1	1883.5	-0.5083	0.1749	-2.9058	0.0037	0.0373
ENSG00000198830	HMGN2	47123.3	-0.4734	0.1629	-2.9054	0.0037	0.0373
ENSG00000198252	STYX	3083.44	-0.4268	0.1469	-2.905	0.0037	0.0373
ENSG00000225345	SNX18P3	108.917	1.1918	0.4103	2.9048	0.0037	0.0373
ENSG00000275379	HIST1H3I	5507.01	-0.65	0.2238	-2.9044	0.0037	0.0374
ENSG00000151690	MFSD6	1913.28	-0.5528	0.1903	-2.9044	0.0037	0.0374
ENSG00000102900	NUP93	5374.73	-0.4156	0.1431	-2.9041	0.0037	0.0374
ENSG00000072310	SREBF1	3511.73	0.5132	0.1768	2.9033	0.0037	0.0374
ENSG00000203930	LINC00632	75.7159	1.2018	0.4139	2.9038	0.0037	0.0374
ENSG00000224837	GCSHP5	200.401	-1.0713	0.3692	-2.902	0.0037	0.0375
ENSG00000072858	SIDT1	211.673	-0.6918	0.2384	-2.9019	0.0037	0.0375
ENSG00000117528	ABCD3	5823.13	-0.4431	0.1527	-2.9018	0.0037	0.0375
ENSG00000148843	PDCD11	7797.26	-0.3842	0.1323	-2.9027	0.0037	0.0375
ENSG00000198876	DCAF12	4205.63	-0.3759	0.1296	-2.9008	0.0037	0.0376
ENSG00000101307	SIRPB1	1559.96	0.6923	0.2386	2.9013	0.0037	0.0376
ENSG00000226281	AL031123.1	264.135	0.9338	0.3219	2.9012	0.0037	0.0376
ENSG00000104490	NCALD	281.184	-0.866	0.2987	-2.8995	0.0037	0.0377
ENSG00000169255	B3GALNT1	219.94	-0.7412	0.2556	-2.8994	0.0037	0.0377
ENSG00000080839	RBL1	4513.42	-0.4736	0.1634	-2.8992	0.0037	0.0377
ENSG00000163220	S100A9	17482.3	0.9912	0.3419	2.8994	0.0037	0.0377
ENSG00000229944	EIF4EP2	497.19	-0.6547	0.226	-2.8967	0.0038	0.0379
ENSG00000198879	SFMBT2	3842.43	-0.4896	0.169	-2.8971	0.0038	0.0379
ENSG00000095917	TPSD1	681.06	0.9039	0.312	2.8966	0.0038	0.0379
ENSG00000009954	BAZ1B	10924.1	-0.4166	0.1439	-2.8956	0.0038	0.038
ENSG00000135929	CYP27A1	2000.65	0.9891	0.3416	2.8958	0.0038	0.038
ENSG00000185130	HIST1H2BL	4071.37	-0.7202	0.2489	-2.8939	0.0038	0.0381
ENSG00000109971	HSPA8	57521.2	-0.5327	0.184	-2.895	0.0038	0.0381
ENSG00000124279	FASTKD3	775.506	-0.5096	0.1761	-2.894	0.0038	0.0381
ENSG00000085265	FCN1	6917.4	0.8148	0.2815	2.8944	0.0038	0.0381
ENSG00000184292	TACSTD2	92.289	1.0279	0.3553	2.8932	0.0038	0.0382
ENSG00000100749	VRK1	4920.01	-0.544	0.1882	-2.8913	0.0038	0.0383
ENSG00000187522	HSPA14	1668.45	-0.4697	0.1624	-2.8918	0.0038	0.0383
ENSG00000182512	GLRX5	1149.81	-0.4612	0.1595	-2.8915	0.0038	0.0383
ENSG00000082898	XPO1	28011	-0.4064	0.1405	-2.8922	0.0038	0.0383
ENSG00000197558	SSPO	847.439	0.4737	0.1638	2.8913	0.0038	0.0383
ENSG00000260852	FBXL19-AS1	246.397	-0.8013	0.2773	-2.8893	0.0039	0.0385
ENSG00000011304	PTBP1	18978.4	-0.361	0.1249	-2.8896	0.0039	0.0385
ENSG00000135253	KCP	77.9571	2.3266	0.805	2.89	0.0039	0.0385
ENSG00000135272	MDFIC	1879.44	-0.4574	0.1584	-2.8883	0.0039	0.0386
ENSG00000140905	GCSH	445.728	-0.7095	0.2458	-2.886	0.0039	0.0389
ENSG00000287080	HIST1H3C	2444.89	-0.6786	0.2351	-2.8859	0.0039	0.0389
ENSG00000136522	MRPL47	2692.62	-0.5182	0.1796	-2.8854	0.0039	0.0389
ENSG00000164182	NDUFAF2	690.027	-0.4752	0.1647	-2.8851	0.0039	0.0389
ENSG00000111252	SH2B3	4456.85	-0.4033	0.1397	-2.8861	0.0039	0.0389
ENSG00000153347	FAM81B	70.0176	1.1563	0.4008	2.885	0.0039	0.0389
ENSG00000184752	NDUFA12	3043.57	-0.5152	0.1786	-2.8838	0.0039	0.039
ENSG00000147454	SLC25A37	6150.36	0.4493	0.1558	2.8844	0.0039	0.039
ENSG00000173145	NOC3L	2758.46	-0.4914	0.1705	-2.882	0.004	0.0392
ENSG00000150054	MPP7	883.863	0.7256	0.2518	2.8814	0.004	0.0393
ENSG00000122420	PTGFR	95.2979	1.6615	0.5767	2.8808	0.004	0.0393
ENSG00000182389	CACNB4	510.889	-0.7264	0.2523	-2.8794	0.004	0.0394
ENSG00000187790	FANCM	1825.73	-0.5762	0.2001	-2.8791	0.004	0.0394
ENSG00000048991	R3HDM1	6202.46	-0.4715	0.1637	-2.8802	0.004	0.0394
ENSG00000214706	IFRD2	1674.32	-0.415	0.1441	-2.8796	0.004	0.0394
ENSG00000149591	TAGLN	588.431	0.558	0.1937	2.8801	0.004	0.0394
ENSG00000115539	PDCL3	1231.39	-0.6677	0.232	-2.8779	0.004	0.0395
ENSG00000223496	EXOSC6	1813.28	-0.4268	0.1483	-2.878	0.004	0.0395
ENSG00000107937	GTPBP4	5540.66	-0.4239	0.1473	-2.8778	0.004	0.0395
ENSG00000177084	POLE	7941.9	-0.3762	0.1307	-2.8775	0.004	0.0395
ENSG00000187824	TMEM220	629.997	-0.534	0.1856	-2.8769	0.004	0.0396
ENSG00000140157	NIPA2	2998.64	-0.444	0.1544	-2.8762	0.004	0.0396
ENSG00000116747	RO60	6371.57	-0.4187	0.1455	-2.8772	0.004	0.0396
ENSG00000096384	HSP90AB1	84537.4	-0.4271	0.1487	-2.8733	0.0041	0.04
ENSG00000185033	SEMA4B	1544.34	0.5032	0.1752	2.8719	0.0041	0.0401
ENSG00000218565	AL592429.1	237.973	1.1515	0.401	2.8716	0.0041	0.0401
ENSG00000176177	ENTHD1	98.2891	1.1905	0.4146	2.8716	0.0041	0.0401
ENSG00000136943	CTSV	80.0234	-1.5474	0.5394	-2.8686	0.0041	0.0404
ENSG00000100490	CDKL1	245.661	-0.6288	0.2191	-2.8693	0.0041	0.0404
ENSG00000184828	ZBTB7C	79.5144	1.5035	0.524	2.869	0.0041	0.0404
ENSG00000259094	AC013457.1	56.9541	2.0938	0.7305	2.8663	0.0042	0.0407
ENSG00000123600	METTL8	1465.98	-0.4309	0.1504	-2.8653	0.0042	0.0408
ENSG00000142173	COL6A2	6660.84	0.7017	0.245	2.8642	0.0042	0.0409
ENSG00000258545	RHOXF1-AS1	60.0652	1.2996	0.4537	2.8646	0.0042	0.0409
ENSG00000189079	ARID2	7209.26	-0.3676	0.1284	-2.8635	0.0042	0.041
ENSG00000083290	ULK2	450.471	-0.7406	0.2587	-2.8625	0.0042	0.0411
ENSG00000125166	GOT2	4294.36	-0.4167	0.1456	-2.8616	0.0042	0.0412
ENSG00000163923	RPL39L	122.177	-1.5111	0.5283	-2.8605	0.0042	0.0413
ENSG00000124160	NCOA5	2133.07	-0.4282	0.1496	-2.861	0.0042	0.0413
ENSG00000171492	LRRC8D	2122.96	-0.4348	0.152	-2.8598	0.0042	0.0414
ENSG00000198715	GLMP	2150.95	0.5094	0.1781	2.8597	0.0042	0.0414
ENSG00000143155	TIPRL	3585.08	-0.5001	0.175	-2.8577	0.0043	0.0416
ENSG00000107949	BCCIP	3307.45	-0.4216	0.1475	-2.8572	0.0043	0.0416
ENSG00000126261	UBA2	9964.89	-0.3796	0.1328	-2.858	0.0043	0.0416
ENSG00000166411	IDH3A	2438.38	-0.5474	0.1917	-2.8555	0.0043	0.0418
ENSG00000085788	DDHD2	3108.95	-0.4312	0.1511	-2.8545	0.0043	0.0419
ENSG00000117395	EBNA1BP2	3203.23	-0.3725	0.1305	-2.8543	0.0043	0.0419
ENSG00000263887	AC053481.2	284.54	-0.6567	0.2302	-2.8524	0.0043	0.0421
ENSG00000133657	ATP13A3	18472.9	-0.4354	0.1526	-2.8529	0.0043	0.0421
ENSG00000105205	CLC	32483.6	0.908	0.3183	2.8523	0.0043	0.0421
ENSG00000133105	RXFP2	94.5946	1.0884	0.3814	2.8532	0.0043	0.0421
ENSG00000131408	NR1H2	4079.41	0.3935	0.138	2.8512	0.0044	0.0422
ENSG00000126777	KTN1	26330.4	-0.4458	0.1564	-2.8503	0.0044	0.0423
ENSG00000163938	GNL3	8239.77	-0.3953	0.1387	-2.8501	0.0044	0.0423
ENSG00000131242	RAB11FIP4	856.846	0.5776	0.2027	2.8504	0.0044	0.0423
ENSG00000138386	NAB1	2248.9	-0.3925	0.1378	-2.8486	0.0044	0.0425
ENSG00000136950	ARPC5L	1394.7	-0.462	0.1623	-2.8465	0.0044	0.0427
ENSG00000159023	EPB41	10907.1	-0.4256	0.1495	-2.8465	0.0044	0.0427
ENSG00000102760	RGCC	1510.58	2.0461	0.7187	2.847	0.0044	0.0427
ENSG00000280018	CU634019.6	606.529	-0.6604	0.2321	-2.8456	0.0044	0.0428
ENSG00000136167	LCP1	81395.1	-0.4063	0.1428	-2.8453	0.0044	0.0428
ENSG00000151136	BTBD11	874.223	0.6866	0.2414	2.8443	0.0045	0.0429
ENSG00000101665	SMAD7	912.279	1.0613	0.3731	2.8445	0.0044	0.0429
ENSG00000139737	SLAIN1	180.139	-0.9218	0.3242	-2.8437	0.0045	0.043
ENSG00000109320	NFKB1	7768.7	-0.5898	0.2075	-2.8429	0.0045	0.0431
ENSG00000124562	SNRPC	3949.71	-0.3816	0.1343	-2.8417	0.0045	0.0432
ENSG00000081721	DUSP12	1027.1	-0.4665	0.1643	-2.8399	0.0045	0.0433
ENSG00000177150	FAM210A	1103.91	-0.459	0.1616	-2.841	0.0045	0.0433
ENSG00000117226	GBP3	1351.72	-0.4263	0.1501	-2.8409	0.0045	0.0433
ENSG00000226777	FAM30A	3063.23	-0.4148	0.146	-2.8405	0.0045	0.0433
ENSG00000211456	SACM1L	7812.08	-0.367	0.1292	-2.8407	0.0045	0.0433
ENSG00000168071	CCDC88B	4637.98	0.4583	0.1615	2.8384	0.0045	0.0435
ENSG00000149929	HIRIP3	1002.93	-0.4437	0.1564	-2.8376	0.0045	0.0436
ENSG00000184937	WT1	1264.27	-0.6009	0.2118	-2.8369	0.0046	0.0437
ENSG00000169371	SNUPN	1698.7	-0.418	0.1473	-2.8371	0.0046	0.0437
ENSG00000257167	TMPO-AS1	318.705	-0.5685	0.2005	-2.835	0.0046	0.0438
ENSG00000115825	PRKD3	4793.49	-0.5563	0.1962	-2.8358	0.0046	0.0438
ENSG00000103591	AAGAB	2882.32	-0.4199	0.1481	-2.8352	0.0046	0.0438
ENSG00000147324	MFHAS1	1487.1	-0.4185	0.1476	-2.8347	0.0046	0.0438
ENSG00000117115	PADI2	2953	0.9764	0.3444	2.8353	0.0046	0.0438
ENSG00000028116	VRK2	2529.45	-0.6311	0.2227	-2.834	0.0046	0.0439
ENSG00000196636	SDHAF3	348.638	-0.5574	0.1967	-2.8343	0.0046	0.0439
ENSG00000070731	ST6GALNAC2	117.648	1.0883	0.384	2.8338	0.0046	0.0439
ENSG00000181938	GINS3	445.306	-0.6474	0.2286	-2.8318	0.0046	0.044
ENSG00000115816	CEBPZ	3784.42	-0.4749	0.1676	-2.8327	0.0046	0.044
ENSG00000159433	STARD9	1557.12	-0.4459	0.1574	-2.8319	0.0046	0.044
ENSG00000087191	PSMC5	7652.3	-0.3958	0.1398	-2.8316	0.0046	0.044
ENSG00000146094	DOK3	6126.14	0.3579	0.1263	2.8332	0.0046	0.044
ENSG00000110719	TCIRG1	11964.8	0.3845	0.1358	2.8318	0.0046	0.044
ENSG00000189223	PAX8-AS1	4848.24	0.3983	0.1406	2.8324	0.0046	0.044
ENSG00000204161	TMEM273	2713.9	0.5285	0.1866	2.832	0.0046	0.044
ENSG00000144724	PTPRG	305.635	0.8698	0.3071	2.832	0.0046	0.044
ENSG00000144061	NPHP1	80.1862	1.0633	0.3754	2.8328	0.0046	0.044
ENSG00000132196	HSD17B7	1626.8	-0.453	0.16	-2.8305	0.0046	0.0441
ENSG00000175105	ZNF654	2952.93	-0.4111	0.1453	-2.8303	0.0046	0.0441
ENSG00000187735	TCEA1	8040.72	-0.4125	0.1458	-2.8298	0.0047	0.0442
ENSG00000189350	TOGARAM2	560.15	0.6418	0.2268	2.8296	0.0047	0.0442
ENSG00000117592	PRDX6	6891.39	-0.371	0.1312	-2.8281	0.0047	0.0443
ENSG00000138190	EXOC6	5133.36	-0.5719	0.2024	-2.8259	0.0047	0.0445
ENSG00000165629	ATP5F1C	13176.4	-0.4354	0.1541	-2.8259	0.0047	0.0445
ENSG00000214717	ZBED1	3289.39	-0.3846	0.136	-2.8267	0.0047	0.0445
ENSG00000111667	USP5	6011.65	-0.3739	0.1323	-2.8268	0.0047	0.0445
ENSG00000030582	GRN	50358.5	0.7013	0.2481	2.8269	0.0047	0.0445
ENSG00000196218	RYR1	154.035	1.1107	0.393	2.8264	0.0047	0.0445
ENSG00000123213	NLN	3075.47	-0.8218	0.291	-2.8243	0.0047	0.0446
ENSG00000170365	SMAD1	977.805	-0.4368	0.1546	-2.8252	0.0047	0.0446
ENSG00000150938	CRIM1	1584.98	0.6207	0.2198	2.8245	0.0047	0.0446
ENSG00000228278	ORM2	584.293	1.0498	0.3716	2.8252	0.0047	0.0446
ENSG00000174516	PELI3	545.087	0.5484	0.1943	2.8222	0.0048	0.0449
ENSG00000279355	AGPAT4-IT1	87.7273	1.0201	0.3615	2.8221	0.0048	0.0449
ENSG00000108370	RGS9	102.144	1.1336	0.4017	2.8218	0.0048	0.0449
ENSG00000213619	NDUFS3	3564.05	-0.4119	0.146	-2.8207	0.0048	0.0451
ENSG00000163464	CXCR1	197.257	1.0248	0.3633	2.8205	0.0048	0.0451
ENSG00000115392	FANCL	1996.33	-0.5796	0.2056	-2.8195	0.0048	0.0452
ENSG00000146263	MMS22L	3915.29	-0.5078	0.1801	-2.8197	0.0048	0.0452
ENSG00000138459	SLC35A5	1885.71	-0.4002	0.142	-2.8192	0.0048	0.0452
ENSG00000115364	MRPL19	2742.64	-0.4328	0.1536	-2.8181	0.0048	0.0453
ENSG00000145247	OCIAD2	1140.85	-0.4303	0.1527	-2.8175	0.0048	0.0453
ENSG00000182180	MRPS16	2794.72	-0.4242	0.1505	-2.8177	0.0048	0.0453
ENSG00000177169	ULK1	4684.6	0.4389	0.1557	2.8185	0.0048	0.0453
ENSG00000139112	GABARAPL1	2146.15	0.5508	0.1957	2.8148	0.0049	0.0457
ENSG00000067836	ROGDI	906.88	0.6089	0.2164	2.8143	0.0049	0.0457
ENSG00000169047	IRS1	163.493	0.8226	0.2924	2.8137	0.0049	0.0458
ENSG00000117505	DR1	5296.26	-0.3805	0.1353	-2.8128	0.0049	0.0459
ENSG00000111875	ASF1A	1601.18	-0.4768	0.1696	-2.8109	0.0049	0.0461
ENSG00000248092	NNT-AS1	818.26	-0.4655	0.1656	-2.8102	0.005	0.0461
ENSG00000108021	TASOR2	5221.15	-0.4084	0.1453	-2.8102	0.005	0.0461
ENSG00000091039	OSBPL8	17781.7	-0.3911	0.1391	-2.8112	0.0049	0.0461
ENSG00000238009	AL627309.1	152.436	0.8475	0.3015	2.8108	0.0049	0.0461
ENSG00000177947	ODF3	88.7341	0.9865	0.351	2.8104	0.0049	0.0461
ENSG00000144036	EXOC6B	1134.47	0.4252	0.1514	2.8093	0.005	0.0462
ENSG00000179094	AC129492.1	1792.1	0.8752	0.3116	2.8087	0.005	0.0463
ENSG00000214063	TSPAN4	1262.25	0.6713	0.2391	2.808	0.005	0.0464
ENSG00000104313	EYA1	59.4704	1.6516	0.5884	2.8069	0.005	0.0465
ENSG00000148019	CEP78	2738.38	-0.5191	0.185	-2.8057	0.005	0.0467
ENSG00000168779	SHOX2	71.9617	1.1107	0.3959	2.8052	0.005	0.0467
ENSG00000184924	PTRHD1	560.697	-0.6741	0.2404	-2.8044	0.005	0.0468
ENSG00000011376	LARS2	3078.16	-0.3874	0.1382	-2.8042	0.005	0.0468
ENSG00000067064	IDI1	5294.22	-0.536	0.1912	-2.8028	0.0051	0.047
ENSG00000225434	LINC01504	624.049	0.6844	0.2443	2.8021	0.0051	0.047
ENSG00000136634	IL10	72.5455	1.0348	0.3692	2.8027	0.0051	0.047
ENSG00000142892	PIGK	3894.14	-0.5238	0.187	-2.8008	0.0051	0.0472
ENSG00000136929	HEMGN	127.303	-2.2908	0.8183	-2.7995	0.0051	0.0474
ENSG00000198301	SDAD1	5087.03	-0.4379	0.1564	-2.7993	0.0051	0.0474
ENSG00000081307	UBA5	3328.32	-0.3829	0.1368	-2.7996	0.0051	0.0474
[truncated: 32,575 more rows]
