# Supplementary material for: The MLL–Menin Interaction is a Therapeutic Vulnerability in NUP98-rearranged AML
Source: Hemasphere. 2023 Jul 27;7(8):e935. doi: 10.1097/HS9.0000000000000935 (PMC10378738; doi:10.1097/HS9.0000000000000935)
Supplement: Supplementary file 4 [file hs9-7-e935-s004.xlsx]

## Sheet: Sheet1
overlaped genes downregulated by menin inhibition
Heikamp et al. 2022	Takeda_targets_of_NUP98_HOXA9_fusion_16D_DN
CD72	MMP8
FKBP5	PLPP3
STAP1	TACSTD2
PREX1	SLPI
SLC7A5	SPARC
BMI1	ADGRG3
CCNA1	CEACAM8
LINC02940	ALK
PALD1	VSTM1
NKD2	CD24P4
FCER2	BPI
HLA-DQB1	TSPAN2
BCL7A	TMEM37
MPEG1	SULT1C2
PPP1R16B	PYROXD2
PDE7A	ANXA3
PLP2	APOE
HLA-DQA1	HP
COMMD3	CHI3L1
KIF17	NEAT1
NUDT8	S100P
P2RY14	CXCL1
ABCA6	FAM95C
DPP4	CXCL5
PDLIM1	SFXN5
HLA-DQB2	BHLHE41
CORO1C	CEBPE
COBLL1	IL1R2
CD300A	GAPLINC
ARTN	RBP1
B3GNT7	OLFML2B
P2RY6	PLTP
RCAN1	CAPN3
EBP	MMP9
GPR18	DEFA4
HLA-DOA	FCGBP
AHR	ELL2
CXCR3	ABCA13
MAP2K1	FGFR1
SERPINB9	PADI4
RB1	KIF21B
C12orf75	ARG1
IRF8	RPS6KA2
CD19	NUPR1
RPS6KA3	MMP24OS
LPXN	CPNE2
DCK	CEACAM1
TOX	RNU6-82P
AGR2	HEXA
NAPSB	CFLAR
MFSD6	ABCB5
MOB1B	CYP4F3
PAK1	MGAM
AFF3	ADTRP
ATP10A	LRP3
LPAR6	MMP1
NPM1P25	SVIL
CDKN2C	SEPSECS-AS1
GNAI1	TMIGD3
FLT3	ZNF395
TSPAN13	ATP8A1
SLC38A1	DIP2A
FHL1	KLF2
HDAC9	RALGAPA2
PBX3	CSTB
KCNK10	ANKRD13D
CLEC2B	AMPD3
	FOLR3
